# Supplementary material for: ﻿Species diversity of Tricholoma (Agaricales, Tricholomataceae) from Shanxi Province of northern China with the description of four new species
Source: MycoKeys. 2025 Jan 9;112:59–80. doi: 10.3897/mycokeys.112.132652 (PMC11739812; doi:10.3897/mycokeys.112.132652)
Supplement: XML Treatment for Tricholoma flavoviride [file mycokeys.112.132652-treatment1.xml]

<!DOCTYPE tp:taxon-treatment
  PUBLIC "-//TaxonX//DTD Taxonomic Treatment Publishing DTD v0 20100105//EN" "tax-treatment-NSO.dtd">
<tp:taxon-treatment xmlns:tp="http://www.plazi.org/taxpub"><tp:treatment-meta><kwd-group><label>Taxon classification</label><kwd>
                <named-content content-type="kingdom">Fungi</named-content>
              </kwd><kwd>
                <named-content content-type="order">Agaricales</named-content>
              </kwd><kwd>
                <named-content content-type="family">Tricholomataceae</named-content>
              </kwd></kwd-group><mixed-citation publication-type="journal"><person-group><name><surname>Mao</surname><given-names>Ning</given-names></name><name><surname>Yang</surname><given-names>Jia-Jia</given-names></name><name><surname>Zhang</surname><given-names>Yu-Xin</given-names></name><name><surname>Li</surname><given-names>Ting</given-names></name><name><surname>Fan</surname><given-names>Li</given-names></name></person-group><article-title>﻿Species diversity of <italic><tp:taxon-name><tp:taxon-name-part taxon-name-part-type="genus" reg="Tricholoma">Tricholoma</tp:taxon-name-part></tp:taxon-name></italic> (<tp:taxon-name><tp:taxon-name-part taxon-name-part-type="order">Agaricales</tp:taxon-name-part></tp:taxon-name>, <tp:taxon-name><tp:taxon-name-part taxon-name-part-type="family">Tricholomataceae</tp:taxon-name-part></tp:taxon-name>) from Shanxi Province of northern China with the description of four new species</article-title><source>MycoKeys</source><day>09</day><month>01</month><year>2025</year><volume>112</volume><fpage>59</fpage><lpage>80</lpage><pub-id pub-id-type="doi">10.3897/mycokeys.112.132652</pub-id></mixed-citation></tp:treatment-meta><tp:nomenclature><label>﻿</label><tp:taxon-name>
              <object-id xmlns:xlink="http://www.w3.org/1999/xlink" content-type="arpha" xlink:type="simple">02CCC616-12D7-50DA-8E60-F40B1D003F1D</object-id>
              <tp:taxon-name-part taxon-name-part-type="genus" reg="Tricholoma">Tricholoma</tp:taxon-name-part>
              <tp:taxon-name-part taxon-name-part-type="species" reg="flavoviride">flavoviride</tp:taxon-name-part>
              <object-id xmlns:xlink="http://www.w3.org/1999/xlink" content-type="mycobank" xlink:type="simple">MB 856305</object-id>
            </tp:taxon-name><tp:taxon-authority>L. Fan, N. Mao &amp; J.J Yang</tp:taxon-authority><tp:taxon-status xmlns:xlink="http://www.w3.org/1999/xlink" xlink:type="simple">sp. nov.</tp:taxon-status><xref ref-type="fig" rid="F2">Figs 2A, B</xref><xref ref-type="fig" rid="F3">, 3A, C</xref></tp:nomenclature><tp:treatment-sec sec-type="diagnosis" id="SECID0EUYDI"><title>Diagnosis.</title><p>It is distinguished by the combination of the following features: greenish-yellow to yellowish-brown pileus, stipe surface with brownish fibrils, or reflexed squamules. It is most similar to <italic><tp:taxon-name><tp:taxon-name-part taxon-name-part-type="genus" reg="Tricholoma">T.</tp:taxon-name-part><tp:taxon-name-part taxon-name-part-type="species" reg="citrinum">citrinum</tp:taxon-name-part></tp:taxon-name></italic> Y.Y. Cui &amp; Zhu L. Yang but differs by habitat associated with broadleaf forest.</p></tp:treatment-sec><tp:treatment-sec sec-type="Holotype" id="SECID0EFZDI"><title>Holotype.</title><p>China • Shanxi Province, Pu County, Wulu Mountain, <named-content xmlns:xlink="http://www.w3.org/1999/xlink" content-type="dwc:verbatimCoordinates" xlink:type="simple"><named-content content-type="geo-json" specific-use="{&#34;type&#34;:&#34;Point&#34;,&#34;coordinates&#34;:[111.211111,36.559444]}" id="NCID0EOZDI" xlink:type="simple">36°33'34"N, 111°12'40"E</named-content></named-content>, elev. 1510 m, on the ground in broadleaf forest dominated by <italic><tp:taxon-name><tp:taxon-name-part taxon-name-part-type="genus" reg="Quercus">Quercus</tp:taxon-name-part></tp:taxon-name></italic> sp., 28 September 2023, J.Z Cao, MS808 (BJTC FM4164), GenBank Acc. No.: ITS = <ext-link xmlns:xlink="http://www.w3.org/1999/xlink" ext-link-type="gen" xlink:href="PQ499560" xlink:type="simple">PQ499560</ext-link>, mtSSU = <ext-link xmlns:xlink="http://www.w3.org/1999/xlink" ext-link-type="gen" xlink:href="PQ499564" xlink:type="simple">PQ499564</ext-link>, <italic>rpb2</italic> = <ext-link xmlns:xlink="http://www.w3.org/1999/xlink" ext-link-type="gen" xlink:href="PQ509907" xlink:type="simple">PQ509907</ext-link>, <italic>mcm7</italic> = <ext-link xmlns:xlink="http://www.w3.org/1999/xlink" ext-link-type="gen" xlink:href="PQ509917" xlink:type="simple">PQ509917</ext-link>.</p></tp:treatment-sec><tp:treatment-sec sec-type="etymology" id="SECID0ES1DI"><title>Etymology.</title><p><italic>flavoviride</italic> (Lat.): referring to the color of the basidiomata.</p></tp:treatment-sec><tp:treatment-sec sec-type="description" id="SECID0EC2DI"><title>Description.</title><p><bold><italic>Basidiomata</italic></bold> small to medium-sized. <bold><italic>Pileus</italic></bold> 20–55 mm diam., at first hemispherical to convex, later plano-convex to applanate with age, with an umbo at center; surface dry, slightly viscid when wet, greenish-yellow (#dbd252) to yellowish-brown (#c2a677), center darker to dark brown (#7a614d) when mature, covered with brown (#b49976) squamules; margin incurved or not. <bold><italic>Lamellae</italic></bold> sinuate, crowded, greenish-yellow (#b4ae6c) to yellowish-brown (#d9c45b); lamellulae in 2–4 tiers, concolorous with lamellae. <bold><italic>Stipe</italic></bold> 32–70 mm long, 12–17 mm diam., cylindrical, equal or enlarge downwards, dry, white (#f9f9f8) at apex, pale yellow (#e7e1a5) to yellowish brown (#d7cb67) below, covered with brownish (#9c8c58) fibrils or reflexed squamules. <bold><italic>Context</italic></bold> white (#ffffff). <bold><italic>Odor</italic></bold> unrecorded. <bold><italic>Taste</italic></bold> not recorded.</p><fig id="F2" position="float" orientation="portrait"><object-id xmlns:xlink="http://www.w3.org/1999/xlink" content-type="doi" xlink:type="simple">10.3897/mycokeys.112.132652.figure2</object-id><object-id xmlns:xlink="http://www.w3.org/1999/xlink" content-type="arpha" xlink:type="simple">8F87A809-CB31-53D1-8EDD-52CCAB1026E4</object-id><label>Figure 2.</label><caption><p>Photographs of basidiomata in their natural habitat <bold>A, B</bold><italic><tp:taxon-name><tp:taxon-name-part taxon-name-part-type="genus" reg="Tricholoma">Tricholoma</tp:taxon-name-part><tp:taxon-name-part taxon-name-part-type="species" reg="flavoviride">flavoviride</tp:taxon-name-part></tp:taxon-name></italic> (<bold>A</bold> BJTC FM3996, <bold>B</bold> BJTC FM4164) <bold>C, D</bold><italic><tp:taxon-name><tp:taxon-name-part taxon-name-part-type="genus" reg="Tricholoma">T.</tp:taxon-name-part><tp:taxon-name-part taxon-name-part-type="species" reg="fumeobrunneum">fumeobrunneum</tp:taxon-name-part></tp:taxon-name></italic> (<bold>C</bold> BJTC FM3571, <bold>D</bold> BJTC FM3574) <bold>E, F</bold><italic><tp:taxon-name><tp:taxon-name-part taxon-name-part-type="genus" reg="Tricholoma">T.</tp:taxon-name-part><tp:taxon-name-part taxon-name-part-type="species" reg="parafulvum">parafulvum</tp:taxon-name-part></tp:taxon-name></italic> (<bold>E</bold> BJTC FM2500, <bold>F</bold> BJTC FM4065) <bold>G, H</bold><italic><tp:taxon-name><tp:taxon-name-part taxon-name-part-type="genus" reg="Tricholoma">T.</tp:taxon-name-part><tp:taxon-name-part taxon-name-part-type="species" reg="viscidum">viscidum</tp:taxon-name-part></tp:taxon-name></italic> (<bold>G</bold> BJTC FM4038, <bold>H</bold> BJTC FM4198). Scale bars: 1 cm.</p></caption><graphic xmlns:xlink="http://www.w3.org/1999/xlink" xlink:href="mycokeys-112-059-g002.jpg" position="float" orientation="portrait" xlink:type="simple" id="oo_1216734.jpg"><uri content-type="original_file" xlink:type="simple">https://binary.pensoft.net/fig/1216734</uri></graphic></fig><p><bold><italic>Basidiospores</italic></bold> [90/3/3] 5–6.5 × 3.5–5 μm, Q = 1.2–1.6, ellipsoid, smooth, inamyloid, usually containing one large oil droplet. <bold><italic>Basidia</italic></bold> 24–37 × 5.5–7.5 μm, clavate, (2–)4-spored, sterigmata up to 4.5 μm long. <bold><italic>Cystidioid cells</italic></bold> in hymenium absent. <bold><italic>Hymenophoral trama</italic></bold> regular, composed of cylindrical hyphae, 4–10 μm wide, colorless in water and 5% KOH. <bold><italic>Pileipellis</italic></bold> a cutis, composed of cylindrical hyphae, 4–10 µm wide, colorless or yellowish in water and 5% KOH. <bold><italic>Stipitipellis</italic></bold> a cutis, composed of parallel hyphae, 2–6 µm wide, colorless in water and 5% KOH. <bold><italic>Clamps</italic></bold> absent in all tissues.</p><fig id="F3" position="float" orientation="portrait"><object-id xmlns:xlink="http://www.w3.org/1999/xlink" content-type="doi" xlink:type="simple">10.3897/mycokeys.112.132652.figure3</object-id><object-id xmlns:xlink="http://www.w3.org/1999/xlink" content-type="arpha" xlink:type="simple">95B0638B-C638-5B9B-ACE3-222B40B31FF6</object-id><label>Figure 3.</label><caption><p>Microscopic features <bold>A, C</bold><italic><tp:taxon-name><tp:taxon-name-part taxon-name-part-type="genus" reg="Tricholoma">Tricholoma</tp:taxon-name-part><tp:taxon-name-part taxon-name-part-type="species" reg="flavoviride">flavoviride</tp:taxon-name-part></tp:taxon-name></italic><bold>B, D</bold><italic><tp:taxon-name><tp:taxon-name-part taxon-name-part-type="genus" reg="Tricholoma">T.</tp:taxon-name-part><tp:taxon-name-part taxon-name-part-type="species" reg="fumeobrunneum">fumeobrunneum</tp:taxon-name-part></tp:taxon-name></italic><bold>E, G</bold><italic><tp:taxon-name><tp:taxon-name-part taxon-name-part-type="genus" reg="Tricholoma">T.</tp:taxon-name-part><tp:taxon-name-part taxon-name-part-type="species" reg="parafulvum">parafulvum</tp:taxon-name-part></tp:taxon-name></italic><bold>F, H</bold><italic><tp:taxon-name><tp:taxon-name-part taxon-name-part-type="genus" reg="Tricholoma">T.</tp:taxon-name-part><tp:taxon-name-part taxon-name-part-type="species" reg="viscidum">viscidum</tp:taxon-name-part></tp:taxon-name></italic><bold>A, B, E, F</bold> basidiospores <bold>C, D, G, H</bold> basidia. Scale bars: 5 μm.</p></caption><graphic xmlns:xlink="http://www.w3.org/1999/xlink" xlink:href="mycokeys-112-059-g003.jpg" position="float" orientation="portrait" xlink:type="simple" id="oo_1216735.jpg"><uri content-type="original_file" xlink:type="simple">https://binary.pensoft.net/fig/1216735</uri></graphic></fig></tp:treatment-sec><tp:treatment-sec sec-type="ecology" id="SECID0E4BAK"><title>Ecology and habitat.</title><p>Scattered or gregarious on the ground in broadleaf forest dominated by <italic><tp:taxon-name><tp:taxon-name-part taxon-name-part-type="genus" reg="Quercus">Quercus</tp:taxon-name-part></tp:taxon-name></italic> sp., currently only known from Shanxi Province, northern China.</p><fig id="F4" position="float" orientation="portrait"><object-id xmlns:xlink="http://www.w3.org/1999/xlink" content-type="doi" xlink:type="simple">10.3897/mycokeys.112.132652.figure4</object-id><object-id xmlns:xlink="http://www.w3.org/1999/xlink" content-type="arpha" xlink:type="simple">F1914537-6A51-52FC-B08B-86B139AA7022</object-id><label>Figure 4.</label><caption><p>Photographs of basidiomata in their natural habita <bold>A, B</bold><italic><tp:taxon-name><tp:taxon-name-part taxon-name-part-type="genus" reg="Tricholoma">Tricholoma</tp:taxon-name-part><tp:taxon-name-part taxon-name-part-type="species" reg="ammophilum">ammophilum</tp:taxon-name-part></tp:taxon-name></italic> (HSA 371) <bold>C</bold><italic><tp:taxon-name><tp:taxon-name-part taxon-name-part-type="genus" reg="Tricholoma">T.</tp:taxon-name-part><tp:taxon-name-part taxon-name-part-type="species" reg="argyraceum">argyraceum</tp:taxon-name-part></tp:taxon-name></italic> (BJTC FM3571) <bold>D</bold><italic><tp:taxon-name><tp:taxon-name-part taxon-name-part-type="genus" reg="Tricholoma">T.</tp:taxon-name-part><tp:taxon-name-part taxon-name-part-type="species" reg="aurantium">aurantium</tp:taxon-name-part></tp:taxon-name></italic> (BJTC FM2195) <bold>E</bold><italic><tp:taxon-name><tp:taxon-name-part taxon-name-part-type="genus" reg="Tricholoma">T.</tp:taxon-name-part><tp:taxon-name-part taxon-name-part-type="species" reg="bakamatsutake">bakamatsutake</tp:taxon-name-part></tp:taxon-name></italic> (BJTC FM3441) <bold>F</bold><italic><tp:taxon-name><tp:taxon-name-part taxon-name-part-type="genus" reg="Tricholoma">T.</tp:taxon-name-part><tp:taxon-name-part taxon-name-part-type="species" reg="bonii">bonii</tp:taxon-name-part></tp:taxon-name></italic> (BJTC FM905) <bold>G</bold><italic><tp:taxon-name><tp:taxon-name-part taxon-name-part-type="genus" reg="Tricholoma">T.</tp:taxon-name-part><tp:taxon-name-part taxon-name-part-type="species" reg="boudieri">boudieri</tp:taxon-name-part></tp:taxon-name></italic> (BJTC FM2752) <bold>H</bold><italic><tp:taxon-name><tp:taxon-name-part taxon-name-part-type="genus" reg="Tricholoma">T.</tp:taxon-name-part><tp:taxon-name-part taxon-name-part-type="species" reg="cingulatum">cingulatum</tp:taxon-name-part></tp:taxon-name></italic> (BJTC FM1172) <bold>I</bold><italic><tp:taxon-name><tp:taxon-name-part taxon-name-part-type="genus" reg="Tricholoma">T.</tp:taxon-name-part><tp:taxon-name-part taxon-name-part-type="species" reg="frondosae">frondosae</tp:taxon-name-part></tp:taxon-name></italic> (BJTC FM3895) <bold>J</bold><italic><tp:taxon-name><tp:taxon-name-part taxon-name-part-type="genus" reg="Tricholoma">T.</tp:taxon-name-part><tp:taxon-name-part taxon-name-part-type="species" reg="imbricatum">imbricatum</tp:taxon-name-part></tp:taxon-name></italic> (BJTC FM1170) <bold>K</bold><italic><tp:taxon-name><tp:taxon-name-part taxon-name-part-type="genus" reg="Tricholoma">T.</tp:taxon-name-part><tp:taxon-name-part taxon-name-part-type="species" reg="lishanense">lishanense</tp:taxon-name-part></tp:taxon-name></italic> (BJTC FM1735) <bold>L</bold><italic><tp:taxon-name><tp:taxon-name-part taxon-name-part-type="genus" reg="Tricholoma">T.</tp:taxon-name-part><tp:taxon-name-part taxon-name-part-type="species" reg="populinum">populinum</tp:taxon-name-part></tp:taxon-name></italic> (BJTC FM1144). Scale bars: 1 cm.</p></caption><graphic xmlns:xlink="http://www.w3.org/1999/xlink" xlink:href="mycokeys-112-059-g004.jpg" position="float" orientation="portrait" xlink:type="simple" id="oo_1216736.jpg"><uri content-type="original_file" xlink:type="simple">https://binary.pensoft.net/fig/1216736</uri></graphic></fig></tp:treatment-sec><tp:treatment-sec sec-type="material" id="SECID0EGHAK"><title>Additional specimens examined.</title><p>China • Shanxi Province, Pu County, Wulu Mountain, on the ground in broadleaf forest dominated by <italic><tp:taxon-name><tp:taxon-name-part taxon-name-part-type="genus" reg="Quercus">Quercus</tp:taxon-name-part></tp:taxon-name></italic> sp., 28 September 2023, J.Z Cao, CF2196 (BJTC FM3966), GenBank Acc. No.: ITS = <ext-link xmlns:xlink="http://www.w3.org/1999/xlink" ext-link-type="gen" xlink:href="PQ499559" xlink:type="simple">PQ499559</ext-link>, mtSSU = <ext-link xmlns:xlink="http://www.w3.org/1999/xlink" ext-link-type="gen" xlink:href="PQ499563" xlink:type="simple">PQ499563</ext-link>, <italic>rpb2</italic> = <ext-link xmlns:xlink="http://www.w3.org/1999/xlink" ext-link-type="gen" xlink:href="PQ509906" xlink:type="simple">PQ509906</ext-link>, <italic>mcm7</italic> = <ext-link xmlns:xlink="http://www.w3.org/1999/xlink" ext-link-type="gen" xlink:href="PQ509916" xlink:type="simple">PQ509916</ext-link>; ibid., Qinshui County, Lishan Mountain, on the ground in broadleaf forest dominated by <italic><tp:taxon-name><tp:taxon-name-part taxon-name-part-type="genus" reg="Quercus">Quercus</tp:taxon-name-part></tp:taxon-name></italic> sp., 7 September 2023, N. Mao, MNM829 (BJTC FM3512), GenBank Acc. No.: ITS = <ext-link xmlns:xlink="http://www.w3.org/1999/xlink" ext-link-type="gen" xlink:href="PQ499561" xlink:type="simple">PQ499561</ext-link>, mtSSU = <ext-link xmlns:xlink="http://www.w3.org/1999/xlink" ext-link-type="gen" xlink:href="PQ499562" xlink:type="simple">PQ499562</ext-link>, <italic>rpb2</italic> = <ext-link xmlns:xlink="http://www.w3.org/1999/xlink" ext-link-type="gen" xlink:href="PQ509905" xlink:type="simple">PQ509905</ext-link>, <italic>mcm7</italic> = <ext-link xmlns:xlink="http://www.w3.org/1999/xlink" ext-link-type="gen" xlink:href="PQ509915" xlink:type="simple">PQ509915</ext-link>.</p><fig id="F5" position="float" orientation="portrait"><object-id xmlns:xlink="http://www.w3.org/1999/xlink" content-type="doi" xlink:type="simple">10.3897/mycokeys.112.132652.figure5</object-id><object-id xmlns:xlink="http://www.w3.org/1999/xlink" content-type="arpha" xlink:type="simple">D844DED8-1285-5A03-B23F-2CEB06F7E5EF</object-id><label>Figure 5.</label><caption><p>Photographs of basidiomata in their natural habitat <bold>A</bold><italic><tp:taxon-name><tp:taxon-name-part taxon-name-part-type="genus" reg="Tricholoma">Tricholoma</tp:taxon-name-part><tp:taxon-name-part taxon-name-part-type="species" reg="psammopus">psammopus</tp:taxon-name-part></tp:taxon-name></italic> (BJTC FM814) <bold>B</bold><italic><tp:taxon-name><tp:taxon-name-part taxon-name-part-type="genus" reg="Tricholoma">T.</tp:taxon-name-part><tp:taxon-name-part taxon-name-part-type="species" reg="saponaceum">saponaceum</tp:taxon-name-part></tp:taxon-name></italic> (BJTC FM2773) <bold>C</bold><italic><tp:taxon-name><tp:taxon-name-part taxon-name-part-type="genus" reg="Tricholoma">T.</tp:taxon-name-part><tp:taxon-name-part taxon-name-part-type="species" reg="atrosquamosum">atrosquamosum</tp:taxon-name-part></tp:taxon-name></italic> (BJTC FM4346) <bold>D</bold><italic><tp:taxon-name><tp:taxon-name-part taxon-name-part-type="genus" reg="Tricholoma">T.</tp:taxon-name-part><tp:taxon-name-part taxon-name-part-type="species" reg="terreum">terreum</tp:taxon-name-part></tp:taxon-name></italic> (HSA 419) <bold>E</bold><italic><tp:taxon-name><tp:taxon-name-part taxon-name-part-type="genus" reg="Tricholoma">T.</tp:taxon-name-part><tp:taxon-name-part taxon-name-part-type="species" reg="triste">triste</tp:taxon-name-part></tp:taxon-name></italic> (BJTC FM3817) <bold>F</bold><italic><tp:taxon-name><tp:taxon-name-part taxon-name-part-type="genus" reg="Tricholoma">T.</tp:taxon-name-part><tp:taxon-name-part taxon-name-part-type="species" reg="vaccinum">vaccinum</tp:taxon-name-part></tp:taxon-name></italic> (BJTC FM943). Scale bars: 1 cm.</p></caption><graphic xmlns:xlink="http://www.w3.org/1999/xlink" xlink:href="mycokeys-112-059-g005.jpg" position="float" orientation="portrait" xlink:type="simple" id="oo_1216737.jpg"><uri content-type="original_file" xlink:type="simple">https://binary.pensoft.net/fig/1216737</uri></graphic></fig></tp:treatment-sec><tp:treatment-sec sec-type="notes" id="SECID0EFMAK"><title>Notes.</title><p><italic><tp:taxon-name><tp:taxon-name-part taxon-name-part-type="genus" reg="Tricholoma">Tricholoma</tp:taxon-name-part><tp:taxon-name-part taxon-name-part-type="species" reg="flavoviride">flavoviride</tp:taxon-name-part></tp:taxon-name></italic> belongs to the sect. <tp:taxon-name><tp:taxon-name-part taxon-name-part-type="genus" reg="Tricholoma"/><tp:taxon-name-part taxon-name-part-type="section" reg="Tricholoma">Tricholoma</tp:taxon-name-part></tp:taxon-name> (Fig. <xref ref-type="fig" rid="F1">1</xref>). <italic><tp:taxon-name><tp:taxon-name-part taxon-name-part-type="genus" reg="Tricholoma">Tricholoma</tp:taxon-name-part><tp:taxon-name-part taxon-name-part-type="species" reg="citrinum">citrinum</tp:taxon-name-part></tp:taxon-name></italic>, a species recently described from Yunnan Province of southwestern China (<xref ref-type="bibr" rid="B11">Cui et al. 2022</xref>), is morphologically and phylogenetically closely related to the new species. Both species have brownish-yellow pileus and ellipsoid basidiospores. However, <italic><tp:taxon-name><tp:taxon-name-part taxon-name-part-type="genus" reg="Tricholoma">T.</tp:taxon-name-part><tp:taxon-name-part taxon-name-part-type="species" reg="citrinum">citrinum</tp:taxon-name-part></tp:taxon-name></italic> is distinguished from <italic><tp:taxon-name><tp:taxon-name-part taxon-name-part-type="genus" reg="Tricholoma">T.</tp:taxon-name-part><tp:taxon-name-part taxon-name-part-type="species" reg="flavoviride">flavoviride</tp:taxon-name-part></tp:taxon-name></italic> by its relatively paler pileus, stipe sometimes smooth, and habitat association with pine forests. Morphologically, <italic><tp:taxon-name><tp:taxon-name-part taxon-name-part-type="genus" reg="Tricholoma">T.</tp:taxon-name-part><tp:taxon-name-part taxon-name-part-type="species" reg="flavoviride">flavoviride</tp:taxon-name-part></tp:taxon-name></italic> is also easily confused with <italic><tp:taxon-name><tp:taxon-name-part taxon-name-part-type="genus" reg="Tricholoma">T.</tp:taxon-name-part><tp:taxon-name-part taxon-name-part-type="species" reg="equestre">equestre</tp:taxon-name-part></tp:taxon-name></italic> (L.) P. Kumm., and <italic><tp:taxon-name><tp:taxon-name-part taxon-name-part-type="genus" reg="Tricholoma">T.</tp:taxon-name-part><tp:taxon-name-part taxon-name-part-type="species" reg="frondosae">frondosae</tp:taxon-name-part></tp:taxon-name></italic> Kalamees &amp; Shchukin. <italic><tp:taxon-name><tp:taxon-name-part taxon-name-part-type="genus" reg="Tricholoma">Tricholoma</tp:taxon-name-part><tp:taxon-name-part taxon-name-part-type="species" reg="equestre">equestre</tp:taxon-name-part></tp:taxon-name></italic> is distinguished from <italic><tp:taxon-name><tp:taxon-name-part taxon-name-part-type="genus" reg="Tricholoma">T.</tp:taxon-name-part><tp:taxon-name-part taxon-name-part-type="species" reg="flavoviride">flavoviride</tp:taxon-name-part></tp:taxon-name></italic> by its larger basidiospores (6.5–9 × 4–5.5 μm) and habitat associated with pine forests; <italic><tp:taxon-name><tp:taxon-name-part taxon-name-part-type="genus" reg="Tricholoma">T.</tp:taxon-name-part><tp:taxon-name-part taxon-name-part-type="species" reg="frondosae">frondosae</tp:taxon-name-part></tp:taxon-name></italic> by its paler pileus and larger basidiospores (7–8.5 × 4–5 μm) (<xref ref-type="bibr" rid="B9">Christensen and Heilmann-Clausen 2013</xref>; <xref ref-type="bibr" rid="B30">Reschke et al. 2018</xref>; <xref ref-type="bibr" rid="B11">Cui et al. 2022</xref>).</p></tp:treatment-sec><tp:treatment-sec><!--Section generated to contain objects referenced in tp:taxon-treatment.--><fig id="F1" position="float" orientation="portrait"><object-id xmlns:xlink="http://www.w3.org/1999/xlink" content-type="doi" xlink:type="simple">10.3897/mycokeys.112.132652.figure1</object-id><object-id xmlns:xlink="http://www.w3.org/1999/xlink" content-type="arpha" xlink:type="simple">C22F264A-7642-5A2F-9727-57E8AD54A795</object-id><label>Figure 1.</label><caption><p>Phylogenetic tree generated from a maximum likelihood analysis based on ITS sequences, showing the phylogenetic relationships of <italic><tp:taxon-name><tp:taxon-name-part taxon-name-part-type="genus" reg="Tricholoma">Tricholoma</tp:taxon-name-part></tp:taxon-name></italic>. Numbers representing likelihood bootstrap support (MLB ≥ 70%, left) and significant Bayesian posterior probability (BPP ≥ 0.95, right) are indicated above the nodes. Novel sequences are printed in bold.</p></caption><graphic xmlns:xlink="http://www.w3.org/1999/xlink" xlink:href="mycokeys-112-059-g001.jpg" position="float" orientation="portrait" xlink:type="simple" id="oo_1216733.jpg"><uri content-type="original_file" xlink:type="simple">https://binary.pensoft.net/fig/1216733</uri></graphic></fig></tp:treatment-sec><ref-list><ref id="B11"><mixed-citation xmlns:xlink="http://www.w3.org/1999/xlink" xlink:type="simple"><person-group><name name-style="western"><surname>Cui</surname><given-names>YY</given-names></name><name name-style="western"><surname>Ding</surname><given-names>XX</given-names></name><name name-style="western"><surname>Kost</surname><given-names>G</given-names></name><name name-style="western"><surname>Yang</surname><given-names>ZL</given-names></name></person-group> (<year>2022</year>) <article-title><tp:taxon-name><tp:taxon-name-part taxon-name-part-type="genus">Tricholoma</tp:taxon-name-part><tp:taxon-name-part taxon-name-part-type="infraspecific-rank">sect.</tp:taxon-name-part><tp:taxon-name-part taxon-name-part-type="section">Tricholoma</tp:taxon-name-part></tp:taxon-name> (<tp:taxon-name><tp:taxon-name-part taxon-name-part-type="family">Tricholomataceae</tp:taxon-name-part></tp:taxon-name>) from China: Molecular phylogeny and taxonomy.</article-title><source>Mycological Progress</source><volume>21</volume>(<issue>3</issue>): <fpage>35</fpage>. <ext-link xlink:href="10.1007/s11557-022-01788-y" ext-link-type="doi" xlink:type="simple">https://doi.org/10.1007/s11557-022-01788-y</ext-link></mixed-citation></ref><ref id="B9"><mixed-citation xmlns:xlink="http://www.w3.org/1999/xlink" xlink:type="simple"><person-group><name name-style="western"><surname>Christensen</surname><given-names>M</given-names></name><name name-style="western"><surname>Heilmann-Clausen</surname><given-names>J</given-names></name></person-group> (<year>2013</year>) <source>The genus <italic><tp:taxon-name><tp:taxon-name-part taxon-name-part-type="genus">Tricholoma</tp:taxon-name-part></tp:taxon-name></italic> (<tp:taxon-name><tp:taxon-name-part taxon-name-part-type="kingdom">Fungi</tp:taxon-name-part></tp:taxon-name> of Northern Europe 4).</source><publisher-name>Danish Mycological Society</publisher-name>, <publisher-loc>Denmark</publisher-loc>, <size units="page">228 pp</size>.</mixed-citation></ref><ref id="B30"><mixed-citation xmlns:xlink="http://www.w3.org/1999/xlink" xlink:type="simple"><person-group><name name-style="western"><surname>Reschke</surname><given-names>K</given-names></name><name name-style="western"><surname>Popa</surname><given-names>F</given-names></name><name name-style="western"><surname>Yang</surname><given-names>ZL</given-names></name><name name-style="western"><surname>Kost</surname><given-names>G</given-names></name></person-group> (<year>2018</year>) <article-title>Diversity and taxonomy of <italic><tp:taxon-name><tp:taxon-name-part taxon-name-part-type="genus">Tricholoma</tp:taxon-name-part></tp:taxon-name></italic> species from Yunnan, China, and notes on species from Europe and North America.</article-title><source>Mycologia</source><volume>110</volume>(<issue>6</issue>): <fpage>1081</fpage>–<lpage>1109</lpage>. <ext-link xlink:href="10.1080/00275514.2018.1512295" ext-link-type="doi" xlink:type="simple">https://doi.org/10.1080/00275514.2018.1512295</ext-link></mixed-citation></ref></ref-list></tp:taxon-treatment>
