# Supplementary material for: ﻿Species diversity of Tricholoma (Agaricales, Tricholomataceae) from Shanxi Province of northern China with the description of four new species
Source: MycoKeys. 2025 Jan 9;112:59–80. doi: 10.3897/mycokeys.112.132652 (PMC11739812; doi:10.3897/mycokeys.112.132652)
Supplement: XML Treatment for Tricholoma fumeobrunneum [file mycokeys.112.132652-treatment2.xml]

<!DOCTYPE tp:taxon-treatment
  PUBLIC "-//TaxonX//DTD Taxonomic Treatment Publishing DTD v0 20100105//EN" "tax-treatment-NSO.dtd">
<tp:taxon-treatment xmlns:tp="http://www.plazi.org/taxpub"><tp:treatment-meta><kwd-group><label>Taxon classification</label><kwd>
                <named-content content-type="kingdom">Fungi</named-content>
              </kwd><kwd>
                <named-content content-type="order">Agaricales</named-content>
              </kwd><kwd>
                <named-content content-type="family">Tricholomataceae</named-content>
              </kwd></kwd-group><mixed-citation publication-type="journal"><person-group><name><surname>Mao</surname><given-names>Ning</given-names></name><name><surname>Yang</surname><given-names>Jia-Jia</given-names></name><name><surname>Zhang</surname><given-names>Yu-Xin</given-names></name><name><surname>Li</surname><given-names>Ting</given-names></name><name><surname>Fan</surname><given-names>Li</given-names></name></person-group><article-title>﻿Species diversity of <italic><tp:taxon-name><tp:taxon-name-part taxon-name-part-type="genus" reg="Tricholoma">Tricholoma</tp:taxon-name-part></tp:taxon-name></italic> (<tp:taxon-name><tp:taxon-name-part taxon-name-part-type="order">Agaricales</tp:taxon-name-part></tp:taxon-name>, <tp:taxon-name><tp:taxon-name-part taxon-name-part-type="family">Tricholomataceae</tp:taxon-name-part></tp:taxon-name>) from Shanxi Province of northern China with the description of four new species</article-title><source>MycoKeys</source><day>09</day><month>01</month><year>2025</year><volume>112</volume><fpage>59</fpage><lpage>80</lpage><pub-id pub-id-type="doi">10.3897/mycokeys.112.132652</pub-id></mixed-citation></tp:treatment-meta><tp:nomenclature><label>﻿</label><tp:taxon-name>
              <object-id xmlns:xlink="http://www.w3.org/1999/xlink" content-type="arpha" xlink:type="simple">10FA5221-B489-540B-A811-35C4F5C69C8B</object-id>
              <tp:taxon-name-part taxon-name-part-type="genus" reg="Tricholoma">Tricholoma</tp:taxon-name-part>
              <tp:taxon-name-part taxon-name-part-type="species" reg="fumeobrunneum">fumeobrunneum</tp:taxon-name-part>
              <object-id xmlns:xlink="http://www.w3.org/1999/xlink" content-type="mycobank" xlink:type="simple">MB 856306</object-id>
            </tp:taxon-name><tp:taxon-authority>L. Fan, N. Mao &amp; J.J Yang</tp:taxon-authority><tp:taxon-status xmlns:xlink="http://www.w3.org/1999/xlink" xlink:type="simple">sp. nov.</tp:taxon-status><xref ref-type="fig" rid="F2">Figs 2C, D</xref><xref ref-type="fig" rid="F3">, 3B, D</xref></tp:nomenclature><tp:treatment-sec sec-type="diagnosis" id="SECID0EISAK"><title>Diagnosis.</title><p>It is distinguished by the combination of the following features: pale gray to grayish-brown pileus, smooth stipe, and broadly ellipsoid to ellipsoid basidiospores. It is most similar to <italic><tp:taxon-name><tp:taxon-name-part taxon-name-part-type="genus" reg="Tricholoma">T.</tp:taxon-name-part><tp:taxon-name-part taxon-name-part-type="species" reg="sinopardinum">sinopardinum</tp:taxon-name-part></tp:taxon-name></italic> Zhu L. Yang, X.X. Ding, G. Kost &amp; Rexer but differs by the smaller basidiospores (6.5–8.5 × 5–6.5 μm).</p></tp:treatment-sec><tp:treatment-sec sec-type="Holotype" id="SECID0EZSAK"><title>Holotype.</title><p>China • Shanxi Province, Lingchuan County, Lishan Mountain, <named-content xmlns:xlink="http://www.w3.org/1999/xlink" content-type="dwc:verbatimCoordinates" xlink:type="simple"><named-content content-type="geo-json" specific-use="{&#34;type&#34;:&#34;Point&#34;,&#34;coordinates&#34;:[113.342222,35.601667]}" id="NCID0ECTAK" xlink:type="simple">35°36'6"N, 113°20'32"E</named-content></named-content>, elev. 1185 m, on the ground in broadleaf forest dominated by <italic><tp:taxon-name><tp:taxon-name-part taxon-name-part-type="genus" reg="Quercus">Quercus</tp:taxon-name-part></tp:taxon-name></italic> sp., 28 August 2023, Y. Li, MS492 (BJTC FM3436), GenBank Acc. No.: ITS = <ext-link xmlns:xlink="http://www.w3.org/1999/xlink" ext-link-type="gen" xlink:href="PQ499553" xlink:type="simple">PQ499553</ext-link>, mtSSU = <ext-link xmlns:xlink="http://www.w3.org/1999/xlink" ext-link-type="gen" xlink:href="PQ499565" xlink:type="simple">PQ499565</ext-link>, <italic>tef1-α</italic> = <ext-link xmlns:xlink="http://www.w3.org/1999/xlink" ext-link-type="gen" xlink:href="PQ509897" xlink:type="simple">PQ509897</ext-link>, <italic>rpb2</italic> = <ext-link xmlns:xlink="http://www.w3.org/1999/xlink" ext-link-type="gen" xlink:href="PQ509908" xlink:type="simple">PQ509908</ext-link>, <italic>mcm7</italic> = <ext-link xmlns:xlink="http://www.w3.org/1999/xlink" ext-link-type="gen" xlink:href="PQ509918" xlink:type="simple">PQ509918</ext-link>.</p></tp:treatment-sec><tp:treatment-sec sec-type="etymology" id="SECID0ENUAK"><title>Etymology.</title><p><italic>fumeobrunneum</italic> (Lat.): referring to the cap color of the basidiomata.</p></tp:treatment-sec><tp:treatment-sec sec-type="description" id="SECID0E4UAK"><title>Description.</title><p><bold><italic>Basidiomata</italic></bold> small to medium-sized. <bold><italic>Pileus</italic></bold> 25–77 mm diam., at first convex, later broadly convex, plano-convex to applanate with age, with an umbo at center; surface dry, pale gray (#cac7c0) to grayish-brown (#9d8166), center darker to dark gray (#aaa9a3) to grayish black (#6b6157) when mature, covered with dark gray (#8e8c95) reflexed fibrillose squamules; margin at first involute, later incurved, cracking with age. <bold><italic>Lamellae</italic></bold> sinuate, moderately crowded, dirty white (#f9f8e9) to pale yellow (#f1eeca), turning yellowish brown (#e7dbb2) to brown (#d6bb9c) with age; lamellulae in 2–4 tiers, concolorous with lamellae. <bold><italic>Stipe</italic></bold> 50–76 mm long, 7–15 mm diam., cylindrical to clavate, enlarged downwards, dry, white (#f6f7f7), pale yellow (#f1ffe3) to yellowish brown (#ab9065), smooth. <bold><italic>Context</italic></bold> white (#f9f9f9), up to 3.3 mm. <bold><italic>Odor</italic></bold> unrecorded. <bold><italic>Taste</italic></bold> not recorded.</p><p><bold><italic>Basidiospores</italic></bold> [120/3/4] 6.5–8.5 × 5–6.5 μm, Q = 1.3–1.6, broadly ellipsoid to ellipsoid, smooth, inamyloid, usually containing one large oil droplet. <bold><italic>Basidia</italic></bold> 34–46 × 6–9 μm, clavate, (2–)4-spored, sterigmata up to 6 μm long. <bold><italic>Cystidioid cells</italic></bold> in hymenium absent. <bold><italic>Hymenophoral trama</italic></bold> regular, composed of cylindrical hyphae, 3–12 μm wide, colorless in water and 5% KOH. <bold><italic>Pileipellis</italic></bold> a cutis, composed of cylindrical hyphae, 3–10 µm wide, colorless or yellowish-brown in water and 5% KOH. <bold><italic>Stipitipellis</italic></bold> a cutis, composed of parallel hyphae, 1.5–6 µm wide, colorless in water and 5% KOH. <bold><italic>Clamps</italic></bold> common in all tissues.</p></tp:treatment-sec><tp:treatment-sec sec-type="ecology" id="SECID0EBXAK"><title>Ecology and habitat.</title><p>Scattered or gregarious on the ground in broadleaf forest dominated by <italic><tp:taxon-name><tp:taxon-name-part taxon-name-part-type="genus" reg="Quercus">Quercus</tp:taxon-name-part></tp:taxon-name></italic> sp., currently only known from Shanxi Province, northern China.</p></tp:treatment-sec><tp:treatment-sec sec-type="material" id="SECID0EOXAK"><title>Other specimens examined.</title><p>China • Shanxi Province, Lingchuan County, Lishan Mountain, on the ground in broadleaf forest dominated by <italic><tp:taxon-name><tp:taxon-name-part taxon-name-part-type="genus" reg="Quercus">Quercus</tp:taxon-name-part></tp:taxon-name></italic> sp., 5 September 2023, N. Mao, MNM891 (BJTC FM3571), GenBank Acc. No.: ITS = <ext-link xmlns:xlink="http://www.w3.org/1999/xlink" ext-link-type="gen" xlink:href="PQ499554" xlink:type="simple">PQ499554</ext-link>; ibid., Lingchuan County, Lishan Mountain, <named-content xmlns:xlink="http://www.w3.org/1999/xlink" content-type="dwc:verbatimCoordinates" xlink:type="simple"><named-content content-type="geo-json" specific-use="{&#34;type&#34;:&#34;Point&#34;,&#34;coordinates&#34;:[113.342222,35.601667]}" id="NCID0EDYAK" xlink:type="simple">35°36'6"N, 113°20'32"E</named-content></named-content>, elev. 1190 m, on the ground in a broadleaf forest dominated by <italic><tp:taxon-name><tp:taxon-name-part taxon-name-part-type="genus" reg="Quercus">Quercus</tp:taxon-name-part></tp:taxon-name></italic> sp., 28 August 2023 H.M. Ji, MS492 (BJTC FM3445), GenBank Acc. No.: ITS = <ext-link xmlns:xlink="http://www.w3.org/1999/xlink" ext-link-type="gen" xlink:href="PQ499552" xlink:type="simple">PQ499552</ext-link>, mtSSU = <ext-link xmlns:xlink="http://www.w3.org/1999/xlink" ext-link-type="gen" xlink:href="PQ499566" xlink:type="simple">PQ499566</ext-link>, <italic>tef1-α</italic> = <ext-link xmlns:xlink="http://www.w3.org/1999/xlink" ext-link-type="gen" xlink:href="PQ509898" xlink:type="simple">PQ509898</ext-link>, <italic>rpb2</italic> = <ext-link xmlns:xlink="http://www.w3.org/1999/xlink" ext-link-type="gen" xlink:href="PQ509909" xlink:type="simple">PQ509909</ext-link>, <italic>mcm7</italic> = <ext-link xmlns:xlink="http://www.w3.org/1999/xlink" ext-link-type="gen" xlink:href="PQ509919" xlink:type="simple">PQ509919</ext-link>; ibid., 5 September 2023, N. Mao, MNM894 (BJTC FM3574), GenBank Acc. No.: ITS = <ext-link xmlns:xlink="http://www.w3.org/1999/xlink" ext-link-type="gen" xlink:href="PQ499555" xlink:type="simple">PQ499555</ext-link>, mtSSU = <ext-link xmlns:xlink="http://www.w3.org/1999/xlink" ext-link-type="gen" xlink:href="PQ499567" xlink:type="simple">PQ499567</ext-link>, <italic>tef1-α</italic> = <ext-link xmlns:xlink="http://www.w3.org/1999/xlink" ext-link-type="gen" xlink:href="PQ509899" xlink:type="simple">PQ509899</ext-link>, <italic>mcm7</italic> = <ext-link xmlns:xlink="http://www.w3.org/1999/xlink" ext-link-type="gen" xlink:href="PQ509920" xlink:type="simple">PQ509920</ext-link>.</p></tp:treatment-sec><tp:treatment-sec sec-type="notes" id="SECID0EG1AK"><title>Notes.</title><p><italic><tp:taxon-name><tp:taxon-name-part taxon-name-part-type="genus" reg="Tricholoma">Tricholoma</tp:taxon-name-part><tp:taxon-name-part taxon-name-part-type="species" reg="fumeobrunneum">fumeobrunneum</tp:taxon-name-part></tp:taxon-name></italic> belongs to the sect. <tp:taxon-name><tp:taxon-name-part taxon-name-part-type="genus" reg="Tricholoma"/><tp:taxon-name-part taxon-name-part-type="section" reg="Pardinicutis">Pardinicutis</tp:taxon-name-part></tp:taxon-name> (Fig. <xref ref-type="fig" rid="F1">1</xref>). <italic><tp:taxon-name><tp:taxon-name-part taxon-name-part-type="genus" reg="Tricholoma">Tricholoma</tp:taxon-name-part><tp:taxon-name-part taxon-name-part-type="species" reg="fumeobrunneum">fumeobrunneum</tp:taxon-name-part></tp:taxon-name></italic> was phylogenetically sister to <italic><tp:taxon-name><tp:taxon-name-part taxon-name-part-type="genus" reg="Tricholoma">T.</tp:taxon-name-part><tp:taxon-name-part taxon-name-part-type="species" reg="sinopardinum">sinopardinum</tp:taxon-name-part></tp:taxon-name></italic>, a species found in Xizang Autonomous, southwestern China. However, <italic><tp:taxon-name><tp:taxon-name-part taxon-name-part-type="genus" reg="Tricholoma">T.</tp:taxon-name-part><tp:taxon-name-part taxon-name-part-type="species" reg="sinopardinum">sinopardinum</tp:taxon-name-part></tp:taxon-name></italic> differs from the new species by its stipe covered with brownish, brown to dark brown fibrillose to reflexed squamules and larger basidiospores (8.5–10.5 × 6.5–7.5 μm) (<xref ref-type="bibr" rid="B42">Yang et al. 2017</xref>). <italic><tp:taxon-name><tp:taxon-name-part taxon-name-part-type="genus" reg="Tricholoma">Tricholoma</tp:taxon-name-part><tp:taxon-name-part taxon-name-part-type="species" reg="highlandense">highlandense</tp:taxon-name-part></tp:taxon-name></italic> Zhu L. Yang, X.X. Ding, G. Kost &amp; Rexer, another species from China in this section, is easily distinguished from <italic><tp:taxon-name><tp:taxon-name-part taxon-name-part-type="genus" reg="Tricholoma">T.</tp:taxon-name-part><tp:taxon-name-part taxon-name-part-type="species" reg="fumeobrunneum">fumeobrunneum</tp:taxon-name-part></tp:taxon-name></italic> by its pileus without a tinge of gray and occurrence in red acid soil (<xref ref-type="bibr" rid="B42">Yang et al. 2017</xref>).</p></tp:treatment-sec><tp:treatment-sec><!--Section generated to contain objects referenced in tp:taxon-treatment.--><fig id="F2" position="float" orientation="portrait"><object-id xmlns:xlink="http://www.w3.org/1999/xlink" content-type="doi" xlink:type="simple">10.3897/mycokeys.112.132652.figure2</object-id><object-id xmlns:xlink="http://www.w3.org/1999/xlink" content-type="arpha" xlink:type="simple">8F87A809-CB31-53D1-8EDD-52CCAB1026E4</object-id><label>Figure 2.</label><caption><p>Photographs of basidiomata in their natural habitat <bold>A, B</bold><italic><tp:taxon-name><tp:taxon-name-part taxon-name-part-type="genus" reg="Tricholoma">Tricholoma</tp:taxon-name-part><tp:taxon-name-part taxon-name-part-type="species" reg="flavoviride">flavoviride</tp:taxon-name-part></tp:taxon-name></italic> (<bold>A</bold> BJTC FM3996, <bold>B</bold> BJTC FM4164) <bold>C, D</bold><italic><tp:taxon-name><tp:taxon-name-part taxon-name-part-type="genus" reg="Tricholoma">T.</tp:taxon-name-part><tp:taxon-name-part taxon-name-part-type="species" reg="fumeobrunneum">fumeobrunneum</tp:taxon-name-part></tp:taxon-name></italic> (<bold>C</bold> BJTC FM3571, <bold>D</bold> BJTC FM3574) <bold>E, F</bold><italic><tp:taxon-name><tp:taxon-name-part taxon-name-part-type="genus" reg="Tricholoma">T.</tp:taxon-name-part><tp:taxon-name-part taxon-name-part-type="species" reg="parafulvum">parafulvum</tp:taxon-name-part></tp:taxon-name></italic> (<bold>E</bold> BJTC FM2500, <bold>F</bold> BJTC FM4065) <bold>G, H</bold><italic><tp:taxon-name><tp:taxon-name-part taxon-name-part-type="genus" reg="Tricholoma">T.</tp:taxon-name-part><tp:taxon-name-part taxon-name-part-type="species" reg="viscidum">viscidum</tp:taxon-name-part></tp:taxon-name></italic> (<bold>G</bold> BJTC FM4038, <bold>H</bold> BJTC FM4198). Scale bars: 1 cm.</p></caption><graphic xmlns:xlink="http://www.w3.org/1999/xlink" xlink:href="mycokeys-112-059-g002.jpg" position="float" orientation="portrait" xlink:type="simple" id="oo_1216734.jpg"><uri content-type="original_file" xlink:type="simple">https://binary.pensoft.net/fig/1216734</uri></graphic></fig><fig id="F3" position="float" orientation="portrait"><object-id xmlns:xlink="http://www.w3.org/1999/xlink" content-type="doi" xlink:type="simple">10.3897/mycokeys.112.132652.figure3</object-id><object-id xmlns:xlink="http://www.w3.org/1999/xlink" content-type="arpha" xlink:type="simple">95B0638B-C638-5B9B-ACE3-222B40B31FF6</object-id><label>Figure 3.</label><caption><p>Microscopic features <bold>A, C</bold><italic><tp:taxon-name><tp:taxon-name-part taxon-name-part-type="genus" reg="Tricholoma">Tricholoma</tp:taxon-name-part><tp:taxon-name-part taxon-name-part-type="species" reg="flavoviride">flavoviride</tp:taxon-name-part></tp:taxon-name></italic><bold>B, D</bold><italic><tp:taxon-name><tp:taxon-name-part taxon-name-part-type="genus" reg="Tricholoma">T.</tp:taxon-name-part><tp:taxon-name-part taxon-name-part-type="species" reg="fumeobrunneum">fumeobrunneum</tp:taxon-name-part></tp:taxon-name></italic><bold>E, G</bold><italic><tp:taxon-name><tp:taxon-name-part taxon-name-part-type="genus" reg="Tricholoma">T.</tp:taxon-name-part><tp:taxon-name-part taxon-name-part-type="species" reg="parafulvum">parafulvum</tp:taxon-name-part></tp:taxon-name></italic><bold>F, H</bold><italic><tp:taxon-name><tp:taxon-name-part taxon-name-part-type="genus" reg="Tricholoma">T.</tp:taxon-name-part><tp:taxon-name-part taxon-name-part-type="species" reg="viscidum">viscidum</tp:taxon-name-part></tp:taxon-name></italic><bold>A, B, E, F</bold> basidiospores <bold>C, D, G, H</bold> basidia. Scale bars: 5 μm.</p></caption><graphic xmlns:xlink="http://www.w3.org/1999/xlink" xlink:href="mycokeys-112-059-g003.jpg" position="float" orientation="portrait" xlink:type="simple" id="oo_1216735.jpg"><uri content-type="original_file" xlink:type="simple">https://binary.pensoft.net/fig/1216735</uri></graphic></fig><fig id="F1" position="float" orientation="portrait"><object-id xmlns:xlink="http://www.w3.org/1999/xlink" content-type="doi" xlink:type="simple">10.3897/mycokeys.112.132652.figure1</object-id><object-id xmlns:xlink="http://www.w3.org/1999/xlink" content-type="arpha" xlink:type="simple">C22F264A-7642-5A2F-9727-57E8AD54A795</object-id><label>Figure 1.</label><caption><p>Phylogenetic tree generated from a maximum likelihood analysis based on ITS sequences, showing the phylogenetic relationships of <italic><tp:taxon-name><tp:taxon-name-part taxon-name-part-type="genus" reg="Tricholoma">Tricholoma</tp:taxon-name-part></tp:taxon-name></italic>. Numbers representing likelihood bootstrap support (MLB ≥ 70%, left) and significant Bayesian posterior probability (BPP ≥ 0.95, right) are indicated above the nodes. Novel sequences are printed in bold.</p></caption><graphic xmlns:xlink="http://www.w3.org/1999/xlink" xlink:href="mycokeys-112-059-g001.jpg" position="float" orientation="portrait" xlink:type="simple" id="oo_1216733.jpg"><uri content-type="original_file" xlink:type="simple">https://binary.pensoft.net/fig/1216733</uri></graphic></fig></tp:treatment-sec><ref-list><ref id="B42"><mixed-citation xmlns:xlink="http://www.w3.org/1999/xlink" xlink:type="simple"><person-group><name name-style="western"><surname>Yang</surname><given-names>ZL</given-names></name><name name-style="western"><surname>Ding</surname><given-names>XX</given-names></name><name name-style="western"><surname>Kost</surname><given-names>G</given-names></name><name name-style="western"><surname>Rexer</surname><given-names>KH</given-names></name></person-group> (<year>2017</year>) <article-title>New species in the <italic><tp:taxon-name><tp:taxon-name-part taxon-name-part-type="genus">Tricholoma</tp:taxon-name-part><tp:taxon-name-part taxon-name-part-type="species">pardinum</tp:taxon-name-part></tp:taxon-name></italic> complex from Eastern Himalaya.</article-title><source>Phytotaxa</source><volume>305</volume>(<issue>1</issue>): <fpage>1</fpage>–<lpage>10</lpage>. <ext-link xlink:href="10.11646/phytotaxa.305.1.1" ext-link-type="doi" xlink:type="simple">https://doi.org/10.11646/phytotaxa.305.1.1</ext-link></mixed-citation></ref></ref-list></tp:taxon-treatment>
