# Supplementary material for: ﻿Species diversity of Tricholoma (Agaricales, Tricholomataceae) from Shanxi Province of northern China with the description of four new species
Source: MycoKeys. 2025 Jan 9;112:59–80. doi: 10.3897/mycokeys.112.132652 (PMC11739812; doi:10.3897/mycokeys.112.132652)
Supplement: XML Treatment for Tricholoma parafulvum [file mycokeys.112.132652-treatment3.xml]

<!DOCTYPE tp:taxon-treatment
  PUBLIC "-//TaxonX//DTD Taxonomic Treatment Publishing DTD v0 20100105//EN" "tax-treatment-NSO.dtd">
<tp:taxon-treatment xmlns:tp="http://www.plazi.org/taxpub"><tp:treatment-meta><kwd-group><label>Taxon classification</label><kwd>
                <named-content content-type="kingdom">Fungi</named-content>
              </kwd><kwd>
                <named-content content-type="order">Agaricales</named-content>
              </kwd><kwd>
                <named-content content-type="family">Tricholomataceae</named-content>
              </kwd></kwd-group><mixed-citation publication-type="journal"><person-group><name><surname>Mao</surname><given-names>Ning</given-names></name><name><surname>Yang</surname><given-names>Jia-Jia</given-names></name><name><surname>Zhang</surname><given-names>Yu-Xin</given-names></name><name><surname>Li</surname><given-names>Ting</given-names></name><name><surname>Fan</surname><given-names>Li</given-names></name></person-group><article-title>﻿Species diversity of <italic><tp:taxon-name><tp:taxon-name-part taxon-name-part-type="genus" reg="Tricholoma">Tricholoma</tp:taxon-name-part></tp:taxon-name></italic> (<tp:taxon-name><tp:taxon-name-part taxon-name-part-type="order">Agaricales</tp:taxon-name-part></tp:taxon-name>, <tp:taxon-name><tp:taxon-name-part taxon-name-part-type="family">Tricholomataceae</tp:taxon-name-part></tp:taxon-name>) from Shanxi Province of northern China with the description of four new species</article-title><source>MycoKeys</source><day>09</day><month>01</month><year>2025</year><volume>112</volume><fpage>59</fpage><lpage>80</lpage><pub-id pub-id-type="doi">10.3897/mycokeys.112.132652</pub-id></mixed-citation></tp:treatment-meta><tp:nomenclature><label>﻿</label><tp:taxon-name>
              <object-id xmlns:xlink="http://www.w3.org/1999/xlink" content-type="arpha" xlink:type="simple">34FAB728-E8AE-52C7-A6C0-22565001A50B</object-id>
              <tp:taxon-name-part taxon-name-part-type="genus" reg="Tricholoma">Tricholoma</tp:taxon-name-part>
              <tp:taxon-name-part taxon-name-part-type="species" reg="parafulvum">parafulvum</tp:taxon-name-part>
              <object-id xmlns:xlink="http://www.w3.org/1999/xlink" content-type="mycobank" xlink:type="simple">MB 856307</object-id>
            </tp:taxon-name><tp:taxon-authority>L. Fan, N. Mao &amp; J.J Yang</tp:taxon-authority><tp:taxon-status xmlns:xlink="http://www.w3.org/1999/xlink" xlink:type="simple">sp. nov.</tp:taxon-status><xref ref-type="fig" rid="F2">Figs 2E, F</xref><xref ref-type="fig" rid="F3">, 3E, G</xref></tp:nomenclature><tp:treatment-sec sec-type="diagnosis" id="SECID0EV5AK"><title>Diagnosis.</title><p>It is distinguished by the combination of the following features: yellowish brown, brown to dark brown pileus, stipe surface covered with brown fibrils, and broadly ellipsoid to ellipsoid basidiospores. It is most similar to <italic><tp:taxon-name><tp:taxon-name-part taxon-name-part-type="genus" reg="Tricholoma">Tricholoma</tp:taxon-name-part><tp:taxon-name-part taxon-name-part-type="species" reg="fulvum">fulvum</tp:taxon-name-part></tp:taxon-name></italic> (DC.) Bigeard &amp; H. Guill. but differs in the pileus surface without being radially streaky.</p></tp:treatment-sec><tp:treatment-sec sec-type="Holotype" id="SECID0EG6AK"><title>Holotype.</title><p>China • Shanxi Province, Qinshui County, Lishan Mountain, <named-content xmlns:xlink="http://www.w3.org/1999/xlink" content-type="dwc:verbatimCoordinates" xlink:type="simple"><named-content content-type="geo-json" specific-use="{&#34;type&#34;:&#34;Point&#34;,&#34;coordinates&#34;:[113.341389,35.601389]}" id="NCID0EP6AK" xlink:type="simple">35°36'5"N, 113°20'29"E</named-content></named-content>, elev. 1600 m, on the ground in broadleaf forest dominated by <italic><tp:taxon-name><tp:taxon-name-part taxon-name-part-type="genus" reg="Quercus">Quercus</tp:taxon-name-part></tp:taxon-name></italic> sp., 5 October 2023, J.Z. Cao, CF2300 (BJTC FM4065), GenBank Acc. No.: ITS = <ext-link xmlns:xlink="http://www.w3.org/1999/xlink" ext-link-type="gen" xlink:href="PQ499537" xlink:type="simple">PQ499537</ext-link>, mtSSU = <ext-link xmlns:xlink="http://www.w3.org/1999/xlink" ext-link-type="gen" xlink:href="PQ499568" xlink:type="simple">PQ499568</ext-link>, <italic>tef1-α</italic> = <ext-link xmlns:xlink="http://www.w3.org/1999/xlink" ext-link-type="gen" xlink:href="PQ509900" xlink:type="simple">PQ509900</ext-link>, <italic>rpb2</italic> = <ext-link xmlns:xlink="http://www.w3.org/1999/xlink" ext-link-type="gen" xlink:href="PQ509910" xlink:type="simple">PQ509910</ext-link>, <italic>mcm7</italic> = <ext-link xmlns:xlink="http://www.w3.org/1999/xlink" ext-link-type="gen" xlink:href="PQ509921" xlink:type="simple">PQ509921</ext-link>.</p></tp:treatment-sec><tp:treatment-sec sec-type="etymology" id="SECID0E1ABK"><title>Etymology.</title><p><italic>Parafulvum</italic> (Lat.): referring to the fact that the new species is very similar to <italic>Tricholoma fulvum</italic> in basidiomatal appearance.</p></tp:treatment-sec><tp:treatment-sec sec-type="description" id="SECID0ESBBK"><title>Description.</title><p><bold><italic>Basidiomata</italic></bold> small to medium-sized. <bold><italic>Pileus</italic></bold> 30–66 mm diam., at first hemispherical to convex, later plano-convex to applanate with age, with depression or an umbo at center; surface dry, slightly viscid when wet, yellowish brown (#edd6b8), brown (#d49d76) to dark brown (#b78877), darker in the center and paler towards the margin, covered with brown (#a1735b) to dark brown (#845546) reflexed fibrillose squamules; margin at first involute, later incurved, cracking with age. <bold><italic>Lamellae</italic></bold> sinuate, moderately crowded, yellow (#f3edd7) to yellowish brown (#ddb68b) when young, turning dark brown (#c1986e) with age; lamellulae in 2–3 tiers, concolorous with lamellae. <bold><italic>Stipe</italic></bold> 42–83 mm long, 5–22 mm diam., cylindrical to clavate, enlarge downwards, dry, white (#f5fae3), yellowish brown (#c1a36f) to brown (#9d7963), covered with brown (#7e5c43) fibrils. <bold><italic>Context</italic></bold> white (#f7f8f7), up to 11 mm. <bold><italic>Odor</italic></bold> unrecorded. <bold><italic>Taste</italic></bold> not recorded.</p><p><bold><italic>Basidiospores</italic></bold> [90/3/3] 4.5–6 × 3.5–4.5 μm, Q = 1.3–1.4, broadly ellipsoid to ellipsoid, smooth, inamyloid, usually containing one large oil droplet. <bold><italic>Basidia</italic></bold> 23–37 × 4.5–7 μm, clavate, (2–)4-spored, sterigmata up to 5.5 μm long. <bold><italic>Cystidioid cells</italic></bold> in hymenium absent. Hymenophoral trama regular, composed of cylindrical hyphae, 3–7 μm wide, colorless in water and 5% KOH. <bold><italic>Pileipellis</italic></bold> a cutis, composed of cylindrical hyphae, 3–8 µm wide, colorless or yellowish-brown in water and 5% KOH. <bold><italic>Stipitipellis</italic></bold> a cutis, composed of parallel hyphae, 2–7 µm wide, colorless in water and 5% KOH. <bold><italic>Clamps</italic></bold> absent in all parts of basidioma.</p></tp:treatment-sec><tp:treatment-sec sec-type="ecology" id="SECID0ETDBK"><title>Ecology and habitat.</title><p>Scattered or gregarious on the ground in broadleaf forest dominated by <italic><tp:taxon-name><tp:taxon-name-part taxon-name-part-type="genus" reg="Quercus">Quercus</tp:taxon-name-part></tp:taxon-name></italic> sp. or <italic><tp:taxon-name><tp:taxon-name-part taxon-name-part-type="genus" reg="Betula">Betula</tp:taxon-name-part></tp:taxon-name></italic> sp., currently only known from Shanxi Province, northern China.</p></tp:treatment-sec><tp:treatment-sec sec-type="material" id="SECID0EHEBK"><title>Additional specimens examined.</title><p>China • Shanxi Province, Qinshui County, Lishan Mountain, on the ground in broadleaf forest dominated by <italic><tp:taxon-name><tp:taxon-name-part taxon-name-part-type="genus" reg="Quercus">Quercus</tp:taxon-name-part></tp:taxon-name></italic> sp., 5 October 2023, J.Z. Cao, MS855 (BJTC FM4210), GenBank Acc. No.: ITS = <ext-link xmlns:xlink="http://www.w3.org/1999/xlink" ext-link-type="gen" xlink:href="PQ499538" xlink:type="simple">PQ499538</ext-link>, mtSSU = <ext-link xmlns:xlink="http://www.w3.org/1999/xlink" ext-link-type="gen" xlink:href="PQ499569" xlink:type="simple">PQ499569</ext-link>, <italic>tef1-α</italic> = <ext-link xmlns:xlink="http://www.w3.org/1999/xlink" ext-link-type="gen" xlink:href="PQ509901" xlink:type="simple">PQ509901</ext-link>, <italic>rpb2</italic> = <ext-link xmlns:xlink="http://www.w3.org/1999/xlink" ext-link-type="gen" xlink:href="PQ509911" xlink:type="simple">PQ509911</ext-link>, <italic>mcm7</italic> = <ext-link xmlns:xlink="http://www.w3.org/1999/xlink" ext-link-type="gen" xlink:href="PQ509922" xlink:type="simple">PQ509922</ext-link>; ibid., Loufan County, Yundingshan Mountain, on the ground in broadleaf forest dominated by <italic><tp:taxon-name><tp:taxon-name-part taxon-name-part-type="genus" reg="Betula">Betula</tp:taxon-name-part></tp:taxon-name></italic> sp., 23 August 2022, N. Mao, MNM738 (BJTC FM2500), GenBank Acc. No.: ITS = <ext-link xmlns:xlink="http://www.w3.org/1999/xlink" ext-link-type="gen" xlink:href="PQ499536" xlink:type="simple">PQ499536</ext-link>.</p></tp:treatment-sec><tp:treatment-sec sec-type="notes" id="SECID0E6FBK"><title>Notes.</title><p><italic><tp:taxon-name><tp:taxon-name-part taxon-name-part-type="genus" reg="Tricholoma">Tricholoma</tp:taxon-name-part><tp:taxon-name-part taxon-name-part-type="species" reg="parafulvum">parafulvum</tp:taxon-name-part></tp:taxon-name></italic> belongs to sect. <tp:taxon-name><tp:taxon-name-part taxon-name-part-type="genus" reg="Tricholoma"/><tp:taxon-name-part taxon-name-part-type="section" reg="Genuina">Genuina</tp:taxon-name-part></tp:taxon-name> (Fig. <xref ref-type="fig" rid="F1">1</xref>). <italic><tp:taxon-name><tp:taxon-name-part taxon-name-part-type="genus" reg="Tricholoma">Tricholoma</tp:taxon-name-part><tp:taxon-name-part taxon-name-part-type="species" reg="fulvum">fulvum</tp:taxon-name-part></tp:taxon-name></italic> is morphologically similar and phylogenetically closely related to the new species. They all have brownish caps and ellipsoid basidiospores. However, <italic><tp:taxon-name><tp:taxon-name-part taxon-name-part-type="genus" reg="Tricholoma">T.</tp:taxon-name-part><tp:taxon-name-part taxon-name-part-type="species" reg="fulvum">fulvum</tp:taxon-name-part></tp:taxon-name></italic> differs from <italic><tp:taxon-name><tp:taxon-name-part taxon-name-part-type="genus" reg="Tricholoma">T.</tp:taxon-name-part><tp:taxon-name-part taxon-name-part-type="species" reg="parafulvum">parafulvum</tp:taxon-name-part></tp:taxon-name></italic> by its pileus with radially streaky and relatively larger spores (5.8–7.2 × 4.6–5.1 μm) (<xref ref-type="bibr" rid="B9">Christensen and Heilmann-Clausen 2013</xref>). Four species from this section are also found in Shanxi Province, i.e., <italic><tp:taxon-name><tp:taxon-name-part taxon-name-part-type="genus" reg="Tricholoma">Tricholoma</tp:taxon-name-part><tp:taxon-name-part taxon-name-part-type="species" reg="aurantium">aurantium</tp:taxon-name-part></tp:taxon-name></italic>, <italic><tp:taxon-name><tp:taxon-name-part taxon-name-part-type="genus" reg="Tricholoma">T.</tp:taxon-name-part><tp:taxon-name-part taxon-name-part-type="species" reg="ammophilum">ammophilum</tp:taxon-name-part></tp:taxon-name></italic>, <italic><tp:taxon-name><tp:taxon-name-part taxon-name-part-type="genus" reg="Tricholoma">T.</tp:taxon-name-part><tp:taxon-name-part taxon-name-part-type="species" reg="populinum">populinum</tp:taxon-name-part></tp:taxon-name></italic> and <italic><tp:taxon-name><tp:taxon-name-part taxon-name-part-type="genus" reg="Tricholoma">T.</tp:taxon-name-part><tp:taxon-name-part taxon-name-part-type="species" reg="viscidum">viscidum</tp:taxon-name-part></tp:taxon-name></italic>. Of them, <italic><tp:taxon-name><tp:taxon-name-part taxon-name-part-type="genus" reg="Tricholoma">Tricholoma</tp:taxon-name-part><tp:taxon-name-part taxon-name-part-type="species" reg="viscidum">viscidum</tp:taxon-name-part></tp:taxon-name></italic> is similar to <italic><tp:taxon-name><tp:taxon-name-part taxon-name-part-type="genus" reg="Tricholoma">T.</tp:taxon-name-part><tp:taxon-name-part taxon-name-part-type="species" reg="parafulvum">parafulvum</tp:taxon-name-part></tp:taxon-name></italic>, both of which are associated with <italic><tp:taxon-name><tp:taxon-name-part taxon-name-part-type="genus" reg="Quercus">Quercus</tp:taxon-name-part></tp:taxon-name></italic> spp. However, <italic><tp:taxon-name><tp:taxon-name-part taxon-name-part-type="genus" reg="Tricholoma">T.</tp:taxon-name-part><tp:taxon-name-part taxon-name-part-type="species" reg="viscidum">viscidum</tp:taxon-name-part></tp:taxon-name></italic> differs from <italic><tp:taxon-name><tp:taxon-name-part taxon-name-part-type="genus" reg="Tricholoma">T.</tp:taxon-name-part><tp:taxon-name-part taxon-name-part-type="species" reg="parafulvum">parafulvum</tp:taxon-name-part></tp:taxon-name></italic> by its pileus being extremely viscid when wet and relatively larger spores (5–6.5 × 4.5–5.5 μm). The remaining three species are easily distinguished from <italic><tp:taxon-name><tp:taxon-name-part taxon-name-part-type="genus" reg="Tricholoma">T.</tp:taxon-name-part><tp:taxon-name-part taxon-name-part-type="species" reg="parafulvum">parafulvum</tp:taxon-name-part></tp:taxon-name></italic>, <italic><tp:taxon-name><tp:taxon-name-part taxon-name-part-type="genus" reg="Tricholoma">T.</tp:taxon-name-part><tp:taxon-name-part taxon-name-part-type="species" reg="ammophilum">ammophilum</tp:taxon-name-part></tp:taxon-name></italic> and <italic><tp:taxon-name><tp:taxon-name-part taxon-name-part-type="genus" reg="Tricholoma">T.</tp:taxon-name-part><tp:taxon-name-part taxon-name-part-type="species" reg="populinum">populinum</tp:taxon-name-part></tp:taxon-name></italic> by their habitats associated with <italic><tp:taxon-name><tp:taxon-name-part taxon-name-part-type="genus" reg="Populus">Populus</tp:taxon-name-part></tp:taxon-name></italic> spp., <italic><tp:taxon-name><tp:taxon-name-part taxon-name-part-type="genus" reg="Tricholoma">T.</tp:taxon-name-part><tp:taxon-name-part taxon-name-part-type="species" reg="aurantium">aurantium</tp:taxon-name-part></tp:taxon-name></italic> by its stipe surface covered with dense, orange to brownish orange scaly (<xref ref-type="bibr" rid="B17">Heilmann-Clausen et al. 2017</xref>).</p></tp:treatment-sec><tp:treatment-sec><!--Section generated to contain objects referenced in tp:taxon-treatment.--><fig id="F2" position="float" orientation="portrait"><object-id xmlns:xlink="http://www.w3.org/1999/xlink" content-type="doi" xlink:type="simple">10.3897/mycokeys.112.132652.figure2</object-id><object-id xmlns:xlink="http://www.w3.org/1999/xlink" content-type="arpha" xlink:type="simple">8F87A809-CB31-53D1-8EDD-52CCAB1026E4</object-id><label>Figure 2.</label><caption><p>Photographs of basidiomata in their natural habitat <bold>A, B</bold><italic><tp:taxon-name><tp:taxon-name-part taxon-name-part-type="genus" reg="Tricholoma">Tricholoma</tp:taxon-name-part><tp:taxon-name-part taxon-name-part-type="species" reg="flavoviride">flavoviride</tp:taxon-name-part></tp:taxon-name></italic> (<bold>A</bold> BJTC FM3996, <bold>B</bold> BJTC FM4164) <bold>C, D</bold><italic><tp:taxon-name><tp:taxon-name-part taxon-name-part-type="genus" reg="Tricholoma">T.</tp:taxon-name-part><tp:taxon-name-part taxon-name-part-type="species" reg="fumeobrunneum">fumeobrunneum</tp:taxon-name-part></tp:taxon-name></italic> (<bold>C</bold> BJTC FM3571, <bold>D</bold> BJTC FM3574) <bold>E, F</bold><italic><tp:taxon-name><tp:taxon-name-part taxon-name-part-type="genus" reg="Tricholoma">T.</tp:taxon-name-part><tp:taxon-name-part taxon-name-part-type="species" reg="parafulvum">parafulvum</tp:taxon-name-part></tp:taxon-name></italic> (<bold>E</bold> BJTC FM2500, <bold>F</bold> BJTC FM4065) <bold>G, H</bold><italic><tp:taxon-name><tp:taxon-name-part taxon-name-part-type="genus" reg="Tricholoma">T.</tp:taxon-name-part><tp:taxon-name-part taxon-name-part-type="species" reg="viscidum">viscidum</tp:taxon-name-part></tp:taxon-name></italic> (<bold>G</bold> BJTC FM4038, <bold>H</bold> BJTC FM4198). Scale bars: 1 cm.</p></caption><graphic xmlns:xlink="http://www.w3.org/1999/xlink" xlink:href="mycokeys-112-059-g002.jpg" position="float" orientation="portrait" xlink:type="simple" id="oo_1216734.jpg"><uri content-type="original_file" xlink:type="simple">https://binary.pensoft.net/fig/1216734</uri></graphic></fig><fig id="F3" position="float" orientation="portrait"><object-id xmlns:xlink="http://www.w3.org/1999/xlink" content-type="doi" xlink:type="simple">10.3897/mycokeys.112.132652.figure3</object-id><object-id xmlns:xlink="http://www.w3.org/1999/xlink" content-type="arpha" xlink:type="simple">95B0638B-C638-5B9B-ACE3-222B40B31FF6</object-id><label>Figure 3.</label><caption><p>Microscopic features <bold>A, C</bold><italic><tp:taxon-name><tp:taxon-name-part taxon-name-part-type="genus" reg="Tricholoma">Tricholoma</tp:taxon-name-part><tp:taxon-name-part taxon-name-part-type="species" reg="flavoviride">flavoviride</tp:taxon-name-part></tp:taxon-name></italic><bold>B, D</bold><italic><tp:taxon-name><tp:taxon-name-part taxon-name-part-type="genus" reg="Tricholoma">T.</tp:taxon-name-part><tp:taxon-name-part taxon-name-part-type="species" reg="fumeobrunneum">fumeobrunneum</tp:taxon-name-part></tp:taxon-name></italic><bold>E, G</bold><italic><tp:taxon-name><tp:taxon-name-part taxon-name-part-type="genus" reg="Tricholoma">T.</tp:taxon-name-part><tp:taxon-name-part taxon-name-part-type="species" reg="parafulvum">parafulvum</tp:taxon-name-part></tp:taxon-name></italic><bold>F, H</bold><italic><tp:taxon-name><tp:taxon-name-part taxon-name-part-type="genus" reg="Tricholoma">T.</tp:taxon-name-part><tp:taxon-name-part taxon-name-part-type="species" reg="viscidum">viscidum</tp:taxon-name-part></tp:taxon-name></italic><bold>A, B, E, F</bold> basidiospores <bold>C, D, G, H</bold> basidia. Scale bars: 5 μm.</p></caption><graphic xmlns:xlink="http://www.w3.org/1999/xlink" xlink:href="mycokeys-112-059-g003.jpg" position="float" orientation="portrait" xlink:type="simple" id="oo_1216735.jpg"><uri content-type="original_file" xlink:type="simple">https://binary.pensoft.net/fig/1216735</uri></graphic></fig><fig id="F1" position="float" orientation="portrait"><object-id xmlns:xlink="http://www.w3.org/1999/xlink" content-type="doi" xlink:type="simple">10.3897/mycokeys.112.132652.figure1</object-id><object-id xmlns:xlink="http://www.w3.org/1999/xlink" content-type="arpha" xlink:type="simple">C22F264A-7642-5A2F-9727-57E8AD54A795</object-id><label>Figure 1.</label><caption><p>Phylogenetic tree generated from a maximum likelihood analysis based on ITS sequences, showing the phylogenetic relationships of <italic><tp:taxon-name><tp:taxon-name-part taxon-name-part-type="genus" reg="Tricholoma">Tricholoma</tp:taxon-name-part></tp:taxon-name></italic>. Numbers representing likelihood bootstrap support (MLB ≥ 70%, left) and significant Bayesian posterior probability (BPP ≥ 0.95, right) are indicated above the nodes. Novel sequences are printed in bold.</p></caption><graphic xmlns:xlink="http://www.w3.org/1999/xlink" xlink:href="mycokeys-112-059-g001.jpg" position="float" orientation="portrait" xlink:type="simple" id="oo_1216733.jpg"><uri content-type="original_file" xlink:type="simple">https://binary.pensoft.net/fig/1216733</uri></graphic></fig></tp:treatment-sec><ref-list><ref id="B9"><mixed-citation xmlns:xlink="http://www.w3.org/1999/xlink" xlink:type="simple"><person-group><name name-style="western"><surname>Christensen</surname><given-names>M</given-names></name><name name-style="western"><surname>Heilmann-Clausen</surname><given-names>J</given-names></name></person-group> (<year>2013</year>) <source>The genus <italic><tp:taxon-name><tp:taxon-name-part taxon-name-part-type="genus">Tricholoma</tp:taxon-name-part></tp:taxon-name></italic> (<tp:taxon-name><tp:taxon-name-part taxon-name-part-type="kingdom">Fungi</tp:taxon-name-part></tp:taxon-name> of Northern Europe 4).</source><publisher-name>Danish Mycological Society</publisher-name>, <publisher-loc>Denmark</publisher-loc>, <size units="page">228 pp</size>.</mixed-citation></ref><ref id="B17"><mixed-citation xmlns:xlink="http://www.w3.org/1999/xlink" xlink:type="simple"><person-group><name name-style="western"><surname>Heilmann-Clausen</surname><given-names>J</given-names></name><name name-style="western"><surname>Christensen</surname><given-names>M</given-names></name><name name-style="western"><surname>Frøslev</surname><given-names>TG</given-names></name><name name-style="western"><surname>Kjøller</surname><given-names>R</given-names></name></person-group> (<year>2017</year>) <article-title>Taxonomy of <italic><tp:taxon-name><tp:taxon-name-part taxon-name-part-type="genus">Tricholoma</tp:taxon-name-part></tp:taxon-name></italic> in northern Europe based on ITS sequence data and morphological characters.</article-title><source>Persoonia</source><volume>38</volume>(<issue>1</issue>): <fpage>38</fpage>–<lpage>57</lpage>. <ext-link xlink:href="10.3767/003158517X693174" ext-link-type="doi" xlink:type="simple">https://doi.org/10.3767/003158517X693174</ext-link></mixed-citation></ref></ref-list></tp:taxon-treatment>
