# Supplementary material for: ﻿Species diversity of Tricholoma (Agaricales, Tricholomataceae) from Shanxi Province of northern China with the description of four new species
Source: MycoKeys. 2025 Jan 9;112:59–80. doi: 10.3897/mycokeys.112.132652 (PMC11739812; doi:10.3897/mycokeys.112.132652)
Supplement: XML Treatment for Tricholoma viscidum [file mycokeys.112.132652-treatment4.xml]

<!DOCTYPE tp:taxon-treatment
  PUBLIC "-//TaxonX//DTD Taxonomic Treatment Publishing DTD v0 20100105//EN" "tax-treatment-NSO.dtd">
<tp:taxon-treatment xmlns:tp="http://www.plazi.org/taxpub"><tp:treatment-meta><kwd-group><label>Taxon classification</label><kwd>
                <named-content content-type="kingdom">Fungi</named-content>
              </kwd><kwd>
                <named-content content-type="order">Agaricales</named-content>
              </kwd><kwd>
                <named-content content-type="family">Tricholomataceae</named-content>
              </kwd></kwd-group><mixed-citation publication-type="journal"><person-group><name><surname>Mao</surname><given-names>Ning</given-names></name><name><surname>Yang</surname><given-names>Jia-Jia</given-names></name><name><surname>Zhang</surname><given-names>Yu-Xin</given-names></name><name><surname>Li</surname><given-names>Ting</given-names></name><name><surname>Fan</surname><given-names>Li</given-names></name></person-group><article-title>﻿Species diversity of <italic><tp:taxon-name><tp:taxon-name-part taxon-name-part-type="genus" reg="Tricholoma">Tricholoma</tp:taxon-name-part></tp:taxon-name></italic> (<tp:taxon-name><tp:taxon-name-part taxon-name-part-type="order">Agaricales</tp:taxon-name-part></tp:taxon-name>, <tp:taxon-name><tp:taxon-name-part taxon-name-part-type="family">Tricholomataceae</tp:taxon-name-part></tp:taxon-name>) from Shanxi Province of northern China with the description of four new species</article-title><source>MycoKeys</source><day>09</day><month>01</month><year>2025</year><volume>112</volume><fpage>59</fpage><lpage>80</lpage><pub-id pub-id-type="doi">10.3897/mycokeys.112.132652</pub-id></mixed-citation></tp:treatment-meta><tp:nomenclature><label>﻿</label><tp:taxon-name>
              <object-id xmlns:xlink="http://www.w3.org/1999/xlink" content-type="arpha" xlink:type="simple">A8B8D722-A97B-54A0-9129-07F1D006BDD6</object-id>
              <tp:taxon-name-part taxon-name-part-type="genus" reg="Tricholoma">Tricholoma</tp:taxon-name-part>
              <tp:taxon-name-part taxon-name-part-type="species" reg="viscidum">viscidum</tp:taxon-name-part>
              <object-id xmlns:xlink="http://www.w3.org/1999/xlink" content-type="mycobank" xlink:type="simple">MB 856308</object-id>
            </tp:taxon-name><tp:taxon-authority>L. Fan, N. Mao &amp; J.J Yang</tp:taxon-authority><tp:taxon-status xmlns:xlink="http://www.w3.org/1999/xlink" xlink:type="simple">sp. nov.</tp:taxon-status><xref ref-type="fig" rid="F2">Figs 2G, H</xref><xref ref-type="fig" rid="F3">, 3F, H</xref></tp:nomenclature><tp:treatment-sec sec-type="diagnosis" id="SECID0EKOBK"><title>Diagnosis.</title><p>It is distinguished by the combination of the following features: pileus surface viscid when wet, stipe surface covered with brown to dark brown fibrils, and broadly ellipsoid basidiospores. It is most similar to <italic><tp:taxon-name><tp:taxon-name-part taxon-name-part-type="genus" reg="Tricholoma">T.</tp:taxon-name-part><tp:taxon-name-part taxon-name-part-type="species" reg="ustaloides">ustaloides</tp:taxon-name-part></tp:taxon-name></italic> Romagn. but differs in the absence of a sharply defined zone of white color on the upper part of the stipe surface.</p></tp:treatment-sec><tp:treatment-sec sec-type="Holotype" id="SECID0E2OBK"><title>Holotype.</title><p>China • Shanxi Province, Qinshui County, Lishan Mountain, <named-content xmlns:xlink="http://www.w3.org/1999/xlink" content-type="dwc:verbatimCoordinates" xlink:type="simple"><named-content content-type="geo-json" specific-use="{&#34;type&#34;:&#34;Point&#34;,&#34;coordinates&#34;:[113.021944,35.485556]}" id="NCID0EEPBK" xlink:type="simple">35°29'8"N, 113°1'19"E</named-content></named-content>, elev. 1658 m, on the ground in broadleaf forest dominated by <italic><tp:taxon-name><tp:taxon-name-part taxon-name-part-type="genus" reg="Quercus">Quercus</tp:taxon-name-part></tp:taxon-name></italic> sp., 29 September 2023, J.Z. Cao, MS843 (BJTC FM4198), GenBank Acc. No.: ITS = <ext-link xmlns:xlink="http://www.w3.org/1999/xlink" ext-link-type="gen" xlink:href="PQ499539" xlink:type="simple">PQ499539</ext-link>, mtSSU = <ext-link xmlns:xlink="http://www.w3.org/1999/xlink" ext-link-type="gen" xlink:href="PQ499571" xlink:type="simple">PQ499571</ext-link>, <italic>tef1-α</italic> = <ext-link xmlns:xlink="http://www.w3.org/1999/xlink" ext-link-type="gen" xlink:href="PQ509903" xlink:type="simple">PQ509903</ext-link>, <italic>rpb2</italic> = <ext-link xmlns:xlink="http://www.w3.org/1999/xlink" ext-link-type="gen" xlink:href="PQ509913" xlink:type="simple">PQ509913</ext-link>, <italic>mcm7</italic> = <ext-link xmlns:xlink="http://www.w3.org/1999/xlink" ext-link-type="gen" xlink:href="PQ509924" xlink:type="simple">PQ509924</ext-link>.</p></tp:treatment-sec><tp:treatment-sec sec-type="etymology" id="SECID0EPQBK"><title>Etymology.</title><p><italic>viscidum</italic> (Lat.): referring to the viscid cap of basidiomata when wet.</p></tp:treatment-sec><tp:treatment-sec sec-type="description" id="SECID0E6QBK"><title>Description.</title><p><bold><italic>Basidiomata</italic></bold> small, medium to large-sized. <bold><italic>Pileus</italic></bold> 33–86 mm diam., at first hemispherical to convex, later plano-convex with age, with an umbo at center; surface viscid when wet, yellowish brown (#e6d3b8), brown (#d0b79d) to reddish brown (#9d6463), darker in the center and paler towards the margin, covered with brown (#ab7d6b) fibrils; margin at first involute, later incurved, cracking with age. <bold><italic>Lamellae</italic></bold> sinuate, crowded, dirty white (#f3fbd0) to pale yellow (#f1ffb8), turning brown (#c09a7e) with age; lamellulae in 2–3 tiers, concolorous with lamellae. <bold><italic>Stipe</italic></bold> 49–113 mm long, 10–18 mm diam., cylindrical to clavate, enlarged downwards, dry, yellowish brown (#c79f5c) to brown (#9f6327), covered with brown (#b99976) to dark brown (#8b6c68) fibrils. <bold><italic>Context</italic></bold> white (#f3eeea), up to 13 mm. <bold><italic>Odor</italic></bold> unrecorded. <bold><italic>Taste</italic></bold> not recorded.</p><p><bold><italic>Basidiospores</italic></bold> [120/3/4] 5–6.5 × 4.5–5.5 μm, Q = 1.1–1.25, broadly ellipsoid to ellipsoid, smooth, inamyloid, usually containing one large oil droplet. <bold><italic>Basidia</italic></bold> 28–37 × 5–8 μm, clavate, (2–)4-spored, sterigmata up to 5.5 μm long. <bold><italic>Cystidioid cells</italic></bold> in hymenium absent. <bold><italic>Hymenophoral trama</italic></bold> regular, composed of cylindrical hyphae, 5–10.5 μm wide, colorless in water and 5% KOH. <bold><italic>Pileipellis</italic></bold> a cutis, composed of cylindrical hyphae, 4–9.5 µm wide, yellowish-brown in water and 5% KOH. <bold><italic>Stipitipellis</italic></bold> a cutis, composed of parallel hyphae, 2.5–6 µm wide, colorless in water and 5% KOH. <bold><italic>Clamps</italic></bold> absent in tissues.</p></tp:treatment-sec><tp:treatment-sec sec-type="ecology" id="SECID0EDTBK"><title>Ecology and habitat.</title><p>Scattered or gregarious on the ground in broadleaf forest dominated by <italic><tp:taxon-name><tp:taxon-name-part taxon-name-part-type="genus" reg="Quercus">Quercus</tp:taxon-name-part></tp:taxon-name></italic> sp., currently only known from Shanxi Province, northern China.</p></tp:treatment-sec><tp:treatment-sec sec-type="material" id="SECID0EQTBK"><title>Additional specimens examined.</title><p>China • Shanxi Province, Qinshui County, Lishan Mountain, on the ground in broadleaf forest dominated by <italic><tp:taxon-name><tp:taxon-name-part taxon-name-part-type="genus" reg="Quercus">Quercus</tp:taxon-name-part></tp:taxon-name></italic> sp., 5 October 2023, J.Z. Cao, CF2268 (BJTC FM4038), GenBank Acc. No.: ITS = <ext-link xmlns:xlink="http://www.w3.org/1999/xlink" ext-link-type="gen" xlink:href="PQ499541" xlink:type="simple">PQ499541</ext-link>; ibid., 29 September 2023, J.Z. Cao, MS844 (BJTC FM4199), GenBank Acc. No.: ITS = <ext-link xmlns:xlink="http://www.w3.org/1999/xlink" ext-link-type="gen" xlink:href="PQ499542" xlink:type="simple">PQ499542</ext-link>, mtSSU = <ext-link xmlns:xlink="http://www.w3.org/1999/xlink" ext-link-type="gen" xlink:href="PQ499572" xlink:type="simple">PQ499572</ext-link>, <italic>tef1-α</italic> = <ext-link xmlns:xlink="http://www.w3.org/1999/xlink" ext-link-type="gen" xlink:href="PQ509904" xlink:type="simple">PQ509904</ext-link>, <italic>rpb2</italic> = <ext-link xmlns:xlink="http://www.w3.org/1999/xlink" ext-link-type="gen" xlink:href="PQ509914" xlink:type="simple">PQ509914</ext-link>, <italic>mcm7</italic> = <ext-link xmlns:xlink="http://www.w3.org/1999/xlink" ext-link-type="gen" xlink:href="PQ509925" xlink:type="simple">PQ509925</ext-link>; ibid., 25 August 2023, H.M. Ji MS443 (BJTC FM3388), GenBank Acc. No.: ITS = <ext-link xmlns:xlink="http://www.w3.org/1999/xlink" ext-link-type="gen" xlink:href="PQ499540" xlink:type="simple">PQ499540</ext-link>, mtSSU = <ext-link xmlns:xlink="http://www.w3.org/1999/xlink" ext-link-type="gen" xlink:href="PQ499570" xlink:type="simple">PQ499570</ext-link>, <italic>tef1-α</italic> = <ext-link xmlns:xlink="http://www.w3.org/1999/xlink" ext-link-type="gen" xlink:href="PQ509902" xlink:type="simple">PQ509902</ext-link>, <italic>rpb2</italic> = <ext-link xmlns:xlink="http://www.w3.org/1999/xlink" ext-link-type="gen" xlink:href="PQ509912" xlink:type="simple">PQ509912</ext-link>, <italic>mcm7</italic> = <ext-link xmlns:xlink="http://www.w3.org/1999/xlink" ext-link-type="gen" xlink:href="PQ509923" xlink:type="simple">PQ509923</ext-link>.</p></tp:treatment-sec><tp:treatment-sec sec-type="notes" id="SECID0EAWBK"><title>Notes.</title><p><italic><tp:taxon-name><tp:taxon-name-part taxon-name-part-type="genus" reg="Tricholoma">Tricholoma</tp:taxon-name-part><tp:taxon-name-part taxon-name-part-type="species" reg="viscidum">viscidum</tp:taxon-name-part></tp:taxon-name></italic> belongs to the sect. <tp:taxon-name><tp:taxon-name-part taxon-name-part-type="genus" reg="Tricholoma"/><tp:taxon-name-part taxon-name-part-type="section" reg="Genuina">Genuina</tp:taxon-name-part></tp:taxon-name> (Fig. <xref ref-type="fig" rid="F1">1</xref>). <italic><tp:taxon-name><tp:taxon-name-part taxon-name-part-type="genus" reg="Tricholoma">Tricholoma</tp:taxon-name-part><tp:taxon-name-part taxon-name-part-type="species" reg="ustaloides">ustaloides</tp:taxon-name-part></tp:taxon-name></italic> is closely related to the new species in morphology and phylogeny. They all have ellipsoid basidiospores and are associated with the <italic><tp:taxon-name><tp:taxon-name-part taxon-name-part-type="genus" reg="Quercus">Quercus</tp:taxon-name-part></tp:taxon-name></italic> spp. However, <italic><tp:taxon-name><tp:taxon-name-part taxon-name-part-type="genus" reg="Tricholoma">T.</tp:taxon-name-part><tp:taxon-name-part taxon-name-part-type="species" reg="ustaloides">ustaloides</tp:taxon-name-part></tp:taxon-name></italic> differs from <italic><tp:taxon-name><tp:taxon-name-part taxon-name-part-type="genus" reg="Tricholoma">T.</tp:taxon-name-part><tp:taxon-name-part taxon-name-part-type="species" reg="viscidum">viscidum</tp:taxon-name-part></tp:taxon-name></italic> by its upper part of the stipe decorated with a distinctly and sharply delimited zone (<xref ref-type="bibr" rid="B9">Christensen and Heilmann-Clausen 2013</xref>; <xref ref-type="bibr" rid="B15">Halama et al. 2016</xref>). <italic><tp:taxon-name><tp:taxon-name-part taxon-name-part-type="genus" reg="Tricholoma">Tricholoma</tp:taxon-name-part><tp:taxon-name-part taxon-name-part-type="species" reg="ustale">ustale</tp:taxon-name-part></tp:taxon-name></italic> (Fr.) P. Kumm., a European species often associated with <italic><tp:taxon-name><tp:taxon-name-part taxon-name-part-type="genus" reg="Fagus">Fagus</tp:taxon-name-part></tp:taxon-name></italic> spp. and <italic><tp:taxon-name><tp:taxon-name-part taxon-name-part-type="genus" reg="Carpinus">Carpinus</tp:taxon-name-part></tp:taxon-name></italic> spp., is also easily confused with the new species as there are some reports that it is related to <italic><tp:taxon-name><tp:taxon-name-part taxon-name-part-type="genus" reg="Quercus">Quercus</tp:taxon-name-part></tp:taxon-name></italic> forests. However, <italic><tp:taxon-name><tp:taxon-name-part taxon-name-part-type="genus" reg="Tricholoma">T.</tp:taxon-name-part><tp:taxon-name-part taxon-name-part-type="species" reg="ustale">ustale</tp:taxon-name-part></tp:taxon-name></italic> differs by its stipe flesh turning reddish brown when cut or bruised and its phylogenetic position (<xref ref-type="bibr" rid="B9">Christensen and Heilmann-Clausen 2013</xref>).</p></tp:treatment-sec><tp:treatment-sec><!--Section generated to contain objects referenced in tp:taxon-treatment.--><fig id="F2" position="float" orientation="portrait"><object-id xmlns:xlink="http://www.w3.org/1999/xlink" content-type="doi" xlink:type="simple">10.3897/mycokeys.112.132652.figure2</object-id><object-id xmlns:xlink="http://www.w3.org/1999/xlink" content-type="arpha" xlink:type="simple">8F87A809-CB31-53D1-8EDD-52CCAB1026E4</object-id><label>Figure 2.</label><caption><p>Photographs of basidiomata in their natural habitat <bold>A, B</bold><italic><tp:taxon-name><tp:taxon-name-part taxon-name-part-type="genus" reg="Tricholoma">Tricholoma</tp:taxon-name-part><tp:taxon-name-part taxon-name-part-type="species" reg="flavoviride">flavoviride</tp:taxon-name-part></tp:taxon-name></italic> (<bold>A</bold> BJTC FM3996, <bold>B</bold> BJTC FM4164) <bold>C, D</bold><italic><tp:taxon-name><tp:taxon-name-part taxon-name-part-type="genus" reg="Tricholoma">T.</tp:taxon-name-part><tp:taxon-name-part taxon-name-part-type="species" reg="fumeobrunneum">fumeobrunneum</tp:taxon-name-part></tp:taxon-name></italic> (<bold>C</bold> BJTC FM3571, <bold>D</bold> BJTC FM3574) <bold>E, F</bold><italic><tp:taxon-name><tp:taxon-name-part taxon-name-part-type="genus" reg="Tricholoma">T.</tp:taxon-name-part><tp:taxon-name-part taxon-name-part-type="species" reg="parafulvum">parafulvum</tp:taxon-name-part></tp:taxon-name></italic> (<bold>E</bold> BJTC FM2500, <bold>F</bold> BJTC FM4065) <bold>G, H</bold><italic><tp:taxon-name><tp:taxon-name-part taxon-name-part-type="genus" reg="Tricholoma">T.</tp:taxon-name-part><tp:taxon-name-part taxon-name-part-type="species" reg="viscidum">viscidum</tp:taxon-name-part></tp:taxon-name></italic> (<bold>G</bold> BJTC FM4038, <bold>H</bold> BJTC FM4198). Scale bars: 1 cm.</p></caption><graphic xmlns:xlink="http://www.w3.org/1999/xlink" xlink:href="mycokeys-112-059-g002.jpg" position="float" orientation="portrait" xlink:type="simple" id="oo_1216734.jpg"><uri content-type="original_file" xlink:type="simple">https://binary.pensoft.net/fig/1216734</uri></graphic></fig><fig id="F3" position="float" orientation="portrait"><object-id xmlns:xlink="http://www.w3.org/1999/xlink" content-type="doi" xlink:type="simple">10.3897/mycokeys.112.132652.figure3</object-id><object-id xmlns:xlink="http://www.w3.org/1999/xlink" content-type="arpha" xlink:type="simple">95B0638B-C638-5B9B-ACE3-222B40B31FF6</object-id><label>Figure 3.</label><caption><p>Microscopic features <bold>A, C</bold><italic><tp:taxon-name><tp:taxon-name-part taxon-name-part-type="genus" reg="Tricholoma">Tricholoma</tp:taxon-name-part><tp:taxon-name-part taxon-name-part-type="species" reg="flavoviride">flavoviride</tp:taxon-name-part></tp:taxon-name></italic><bold>B, D</bold><italic><tp:taxon-name><tp:taxon-name-part taxon-name-part-type="genus" reg="Tricholoma">T.</tp:taxon-name-part><tp:taxon-name-part taxon-name-part-type="species" reg="fumeobrunneum">fumeobrunneum</tp:taxon-name-part></tp:taxon-name></italic><bold>E, G</bold><italic><tp:taxon-name><tp:taxon-name-part taxon-name-part-type="genus" reg="Tricholoma">T.</tp:taxon-name-part><tp:taxon-name-part taxon-name-part-type="species" reg="parafulvum">parafulvum</tp:taxon-name-part></tp:taxon-name></italic><bold>F, H</bold><italic><tp:taxon-name><tp:taxon-name-part taxon-name-part-type="genus" reg="Tricholoma">T.</tp:taxon-name-part><tp:taxon-name-part taxon-name-part-type="species" reg="viscidum">viscidum</tp:taxon-name-part></tp:taxon-name></italic><bold>A, B, E, F</bold> basidiospores <bold>C, D, G, H</bold> basidia. Scale bars: 5 μm.</p></caption><graphic xmlns:xlink="http://www.w3.org/1999/xlink" xlink:href="mycokeys-112-059-g003.jpg" position="float" orientation="portrait" xlink:type="simple" id="oo_1216735.jpg"><uri content-type="original_file" xlink:type="simple">https://binary.pensoft.net/fig/1216735</uri></graphic></fig><fig id="F1" position="float" orientation="portrait"><object-id xmlns:xlink="http://www.w3.org/1999/xlink" content-type="doi" xlink:type="simple">10.3897/mycokeys.112.132652.figure1</object-id><object-id xmlns:xlink="http://www.w3.org/1999/xlink" content-type="arpha" xlink:type="simple">C22F264A-7642-5A2F-9727-57E8AD54A795</object-id><label>Figure 1.</label><caption><p>Phylogenetic tree generated from a maximum likelihood analysis based on ITS sequences, showing the phylogenetic relationships of <italic><tp:taxon-name><tp:taxon-name-part taxon-name-part-type="genus" reg="Tricholoma">Tricholoma</tp:taxon-name-part></tp:taxon-name></italic>. Numbers representing likelihood bootstrap support (MLB ≥ 70%, left) and significant Bayesian posterior probability (BPP ≥ 0.95, right) are indicated above the nodes. Novel sequences are printed in bold.</p></caption><graphic xmlns:xlink="http://www.w3.org/1999/xlink" xlink:href="mycokeys-112-059-g001.jpg" position="float" orientation="portrait" xlink:type="simple" id="oo_1216733.jpg"><uri content-type="original_file" xlink:type="simple">https://binary.pensoft.net/fig/1216733</uri></graphic></fig></tp:treatment-sec><ref-list><ref id="B9"><mixed-citation xmlns:xlink="http://www.w3.org/1999/xlink" xlink:type="simple"><person-group><name name-style="western"><surname>Christensen</surname><given-names>M</given-names></name><name name-style="western"><surname>Heilmann-Clausen</surname><given-names>J</given-names></name></person-group> (<year>2013</year>) <source>The genus <italic><tp:taxon-name><tp:taxon-name-part taxon-name-part-type="genus">Tricholoma</tp:taxon-name-part></tp:taxon-name></italic> (<tp:taxon-name><tp:taxon-name-part taxon-name-part-type="kingdom">Fungi</tp:taxon-name-part></tp:taxon-name> of Northern Europe 4).</source><publisher-name>Danish Mycological Society</publisher-name>, <publisher-loc>Denmark</publisher-loc>, <size units="page">228 pp</size>.</mixed-citation></ref><ref id="B15"><mixed-citation xmlns:xlink="http://www.w3.org/1999/xlink" xlink:type="simple"><person-group><name name-style="western"><surname>Halama</surname><given-names>M</given-names></name><name name-style="western"><surname>Ważny</surname><given-names>R</given-names></name><name name-style="western"><surname>Czosnykowska-Łukacka</surname><given-names>M</given-names></name><name name-style="western"><surname>Dobosz</surname><given-names>T</given-names></name></person-group> (<year>2016</year>) <article-title><italic><tp:taxon-name><tp:taxon-name-part taxon-name-part-type="genus">Tricholoma</tp:taxon-name-part><tp:taxon-name-part taxon-name-part-type="species">ustaloides</tp:taxon-name-part></tp:taxon-name></italic> (<tp:taxon-name><tp:taxon-name-part taxon-name-part-type="order">Agaricales</tp:taxon-name-part></tp:taxon-name>, <tp:taxon-name><tp:taxon-name-part taxon-name-part-type="phylum">Basidiomycota</tp:taxon-name-part></tp:taxon-name>) in Poland.</article-title><source>Polish Botanical Journal</source><volume>61</volume>(<issue>1</issue>): <fpage>173</fpage>–<lpage>180</lpage>. <ext-link xlink:href="10.1515/pbj-2016-0007" ext-link-type="doi" xlink:type="simple">https://doi.org/10.1515/pbj-2016-0007</ext-link></mixed-citation></ref></ref-list></tp:taxon-treatment>
